# Supplementary material for: Defensive behavior is linked to altered surface chemistry following infection in a termite society
Source: Sci Rep. 2023 Nov 23;13:20606. doi: 10.1038/s41598-023-42947-9 (PMC10667546; doi:10.1038/s41598-023-42947-9)
Supplement: Supplementary file 2 — Supplementary Information 2. [file 41598_2023_42947_MOESM2_ESM.zip]

Archive with 16 entries (14 files):
- Data/
- Data/Data/
- Data/Data/Boxplot CHC data.xlsx
- Data/Data/Data_Blastospore.csv
- Data/Data/Data_CHC.csv
- Data/Data/Data_Fungal_Filtrate_1.xlsx
- Data/Data/Data_Fungal_Filtrate_2.xlsx
- Data/Data/Data_Survival_Individual.xlsx
- Data/Data/Destruxin Czepek Dox modified media.zip
- Data/Data/Destruxin Peak Areas.xlsx
- Data/Data/R Script Blastospore.R
- Data/Data/R script CHC.R
- Data/Data/R Script Fungal Filtrate.R
- Data/Data/R Script Survival Individual.R
- Data/Data/Supplementary Videos.pptx
- Data/Data/Thumbs.db
