# Supplementary material for: Defensive behavior is linked to altered surface chemistry following infection in a termite society
Source: Sci Rep. 2023 Nov 23;13:20606. doi: 10.1038/s41598-023-42947-9 (PMC10667546; doi:10.1038/s41598-023-42947-9)
Supplement: Supplementary file 2 — Supplementary Information 2. [file 41598_2023_42947_MOESM2_ESM.zip › Data/Data/Boxplot CHC data.xlsx]

## Sheet: Boxplot CHC data
Sample	Condition	11-MeC35	12-MeC36	11,13-MeC37	11,15-DiMeC37
15h_B-_01	Dead blastospores	2.76715	0.743789	4.94008	1.31617
15h_B-_02	Dead blastospores	1.98967	0.540851	3.53914	0.97209
15h_B-_03	Dead blastospores	2.79424	0.764591	5.03563	1.37659
15h_B-_04	Dead blastospores	1.91163	0.506712	3.15303	0.911263
15h_B-_05	Dead blastospores	2.78376	0.699615	4.7829	1.41707
15h_B-_06_(C5old)	Dead blastospores	1.37334	0.246304	1.54525	0.48376
15h_B-_06_(C5new)	Dead blastospores	2.17733	0.494257	2.99019	1.58352
15h_B-_07_(C5old)	Dead blastospores	1.76084	0.339239	2.15966	0.76736
15h_B-_07_(C5new)	Dead blastospores	1.3034	0.36276	2.22503	1.16877
15h_B-_08_(C5old)	Dead blastospores	1.21906	0.253682	1.6965	0.792551
15h_B-_08_(C5new)	Dead blastospores	1.42789	0.327039	1.80705	0.855947
15h_B-_09_(C5old)	Dead blastospores	1.69692	0.376141	2.35128	1.10967
15h_B-_10_(C5old)	Dead blastospores	1.3437	0.293244	1.69083	0.891843
15h_B-_11_(C5old)	Dead blastospores	0.685608	0.16039	0.938346	0.4608
15h_B-_12_(C1)	Dead blastospores	0.64236	0.14976	0.371703	0.535856
15h_B-_13_(C1)	Dead blastospores	1.02274	0.220171	1.67328	0.799666
15h_B-_14_(C1)	Dead blastospores	0.929736	0.229235	1.89526	0.692312
15h_B-_15_(C1)	Dead blastospores	0.0203033	0.010029	1.36301	0.676265
15h_B-_16_(C1)	Dead blastospores	0.935507	0.235702	1.78412	0.800861
15h_B+_01	Viable blastospores	2.62695	0.701513	4.48159	1.28825
15h_B+_02	Viable blastospores	2.05786	0.54151	3.31954	1.16217
15h_B+_03	Viable blastospores	2.43467	0.641873	3.89113	1.12681
15h_B+_04	Viable blastospores	1.92416	0.497278	3.11165	0.90558
15h_B+_05	Viable blastospores	1.80289	0.477588	2.92152	0.849442
15h_B+_06_(C5old)	Viable blastospores	1.39725	0.227853	1.28313	0.427904
15h_B+_06_(C5new)	Viable blastospores	1.30318	0.306537	1.78079	0.895704
15h_B+_07_(C5old)	Viable blastospores	2.8818	0.527515	3.28134	0.971823
15h_B+_07_(C5new)	Viable blastospores	1.75574	0.390948	2.60074	1.32588
15h_B+_08_(C5new)	Viable blastospores	2.59416	0.594456	3.55725	1.78308
15h_B+_12_(C1)	Viable blastospores	0.861608	0.157381	1.46167	0.58038
15h_B+_13_(C1)	Viable blastospores	1.12393	0.26162	1.68549	0.801952
15h_B+_14_(C1)	Viable blastospores	1.27519	0.326299	2.32657	1.14556
15h_B+_15_(C1)	Viable blastospores	1.07111	0.275912	1.95598	0.768165
15h_B+_16_(C1)	Viable blastospores	1.10021	0.252803	1.63824	0.66654
15h_R_01	Control	0.920994	0.229925	1.53799	0.449525
15h_R_02	Control	1.20879	0.316743	2.09274	0.617205
15h_R_03	Control	0.913984	0.222461	1.47387	0.413347
15h_R_04	Control	1.47911	0.365667	2.35832	0.645802
15h_R_05	Control	1.22029	0.317058	2.09272	0.551846
15h_R_06_(C5new)	Control	0.912498	0.00305971	1.13397	0.678972
15h_R_07_(C5old)	Control	1.56371	0.00884961	1.19642	0.362743
15h_R_07_(C5new)	Control	1.05304	0.240099	1.20621	0.743936
15h_R_08_(C5new)	Control	1.0711	0.248715	1.42531	0.751865
15h_R_12_(C1)	Control	1.31572	0.315097	2.248	1.3308
15h_R_13_(C1)	Control	1.03578	0.236636	1.68519	0.710599
15h_R_14_(C1)	Control	0.866195	0.189029	1.50414	0.700414

## Sheet: Tabelle1
Condition	one	two	three	four
Dead blastospores	2.76715	0.743789	4.94008	1.31617
Dead blastospores	1.98967	0.540851	3.53914	0.97209
Dead blastospores	2.79424	0.764591	5.03563	1.37659
Dead blastospores	1.91163	0.506712	3.15303	0.911263
Dead blastospores	2.78376	0.699615	4.7829	1.41707
Dead blastospores	1.37334	0.246304	1.54525	0.48376
Dead blastospores	2.17733	0.494257	2.99019	1.58352
Dead blastospores	1.76084	0.339239	2.15966	0.76736
Dead blastospores	1.3034	0.36276	2.22503	1.16877
Dead blastospores	1.21906	0.253682	1.6965	0.792551
Dead blastospores	1.42789	0.327039	1.80705	0.855947
Dead blastospores	1.69692	0.376141	2.35128	1.10967
Dead blastospores	1.3437	0.293244	1.69083	0.891843
Dead blastospores	0.685608	0.16039	0.938346	0.4608
Dead blastospores	0.64236	0.14976	0.371703	0.535856
Dead blastospores	1.02274	0.220171	1.67328	0.799666
Dead blastospores	0.929736	0.229235	1.89526	0.692312
Dead blastospores	0.0203033	0.010029	1.36301	0.676265
Dead blastospores	0.935507	0.235702	1.78412	0.800861
Viable blastospores	2.62695	0.701513	4.48159	1.28825
Viable blastospores	2.05786	0.54151	3.31954	1.16217
Viable blastospores	2.43467	0.641873	3.89113	1.12681
Viable blastospores	1.92416	0.497278	3.11165	0.90558
Viable blastospores	1.80289	0.477588	2.92152	0.849442
Viable blastospores	1.39725	0.227853	1.28313	0.427904
Viable blastospores	1.30318	0.306537	1.78079	0.895704
Viable blastospores	2.8818	0.527515	3.28134	0.971823
Viable blastospores	1.75574	0.390948	2.60074	1.32588
Viable blastospores	2.59416	0.594456	3.55725	1.78308
Viable blastospores	0.861608	0.157381	1.46167	0.58038
Viable blastospores	1.12393	0.26162	1.68549	0.801952
Viable blastospores	1.27519	0.326299	2.32657	1.14556
Viable blastospores	1.07111	0.275912	1.95598	0.768165
Viable blastospores	1.10021	0.252803	1.63824	0.66654
Control	0.920994	0.229925	1.53799	0.449525
Control	1.20879	0.316743	2.09274	0.617205
Control	0.913984	0.222461	1.47387	0.413347
Control	1.47911	0.365667	2.35832	0.645802
Control	1.22029	0.317058	2.09272	0.551846
Control	0.912498	0.00305971	1.13397	0.678972
Control	1.56371	0.00884961	1.19642	0.362743
Control	1.05304	0.240099	1.20621	0.743936
Control	1.0711	0.248715	1.42531	0.751865
Control	1.31572	0.315097	2.248	1.3308
Control	1.03578	0.236636	1.68519	0.710599
Control	0.866195	0.189029	1.50414	0.700414

## Sheet: Tabelle2
Condition	11,13-MeC37
Dead blastospores	4.94008
Dead blastospores	3.53914
Dead blastospores	5.03563
Dead blastospores	3.15303
Dead blastospores	4.7829
Dead blastospores	1.54525
Dead blastospores	2.99019
Dead blastospores	2.15966
Dead blastospores	2.22503
Dead blastospores	1.6965
Dead blastospores	1.80705
Dead blastospores	2.35128
Dead blastospores	1.69083
Dead blastospores	0.938346
Dead blastospores	0.371703
Dead blastospores	1.67328
Dead blastospores	1.89526
Dead blastospores	1.36301
Dead blastospores	1.78412
Viable blastospores	4.48159
Viable blastospores	3.31954
Viable blastospores	3.89113
Viable blastospores	3.11165
Viable blastospores	2.92152
Viable blastospores	1.28313
Viable blastospores	1.78079
Viable blastospores	3.28134
Viable blastospores	2.60074
Viable blastospores	3.55725
Viable blastospores	1.46167
Viable blastospores	1.68549
Viable blastospores	2.32657
Viable blastospores	1.95598
Viable blastospores	1.63824
Control	1.53799
Control	2.09274
Control	1.47387
Control	2.35832
Control	2.09272
Control	1.13397
Control	1.19642
Control	1.20621
Control	1.42531
Control	2.248
Control	1.68519
Control	1.50414
