# Supplementary material for: Defensive behavior is linked to altered surface chemistry following infection in a termite society
Source: Sci Rep. 2023 Nov 23;13:20606. doi: 10.1038/s41598-023-42947-9 (PMC10667546; doi:10.1038/s41598-023-42947-9)
Supplement: Supplementary file 2 — Supplementary Information 2. [file 41598_2023_42947_MOESM2_ESM.zip › Data/Data/Data_Blastospore.csv]

Plate	Experiment	Timepoint	Colony	Treatment	0 min	5 min	10 min	15 min	20 min	25 min	30 min	35 min	40 min	45 min	50 min	55 min	60 min	65 min	70 min	75 min	80 min	85 min	90 min	95 min	100 min	105 min	110 min	115 min	120 min	125 min	130 min	135 min	140 min	145 min	150 min	155 min	160 min	165 min	170 min	175 min	180 min	3 h survial	24 h survival
1	1	2	11+13	Blastospores-	o	o	gb1	o	o	o	o	o	o	nv	o	gb1	o	o	o	o	o	o	o	o	o	o	o	gb2	o	o	o	gb2	o	o	o	gb1	o	nv	o	o	o	0	1
2	1	2	E	Blastospores+	o	o	o	o	gb3	o	o	gb1	o	o	o	o	o	o	o	o	o	o	o	o	o	o	o	o	o	gb1	o	gb1	o	gb1	nv	o	o	gb2	o	gb1	o	0	1
3	1	2	5	Blastospores-	o	o	o	gb1	gb2	gb1	gb2	gb1	gb1	o	gb1	gb1	gb3	c	c	c	c	c	c	c	c	c	c	c	c	c	c	c	c	c	c	c	c	c	c	c	c	1	0
4	1	2	11+13	Blastospores+	o	o	o	o	o	o	o	o	gb1	o	gb1	gb1	o	o	o	o	o	o	o	o	o	o	o	o	o	o	gb2	o	o	gb2	gb3	o	gb1	o	o	o	o	0	1
5	1	2	5	Blastospores+	o	o	o	o	gb2	o	o	o	o	o	gb2	o	o	gb1	o	gb2	gb1	gb2	gb1	gb2	gb1	gb2	gb1	c	c	c	c	c	c	c	c	c	c	c	c	c	c	1	0
6	1	2	11+13	Blastospores-	o	o	gb1	o	o	o	o	o	o	gb1	o	gb1	gb2	gb1	o	gb2	gb1	gb1	o	gb2	o	o	o	gb1	o	o	gb1	gb1	o	gb2	gb1	o	o	gb2	gb1	gb1	gb2	0	1
7	1	2	5	A Ringer	o	o	o	gb1	gb1	o	o	nv	o	o	o	o	o	o	o	gb1	o	o	o	o	o	o	o	gb1	o	o	o	o	o	gb1	o	o	o	o	o	o	o	0	0
8	1	2	E	Blastospores-	o	o	gb2	o	o	o	o	o	o	o	o	o	o	o	o	gb1	o	o	o	o	o	o	o	o	o	o	o	gb1	o	gb1	o	o	o	o	o	o	o	0	0
9	1	2	E	Blastospores+	o	o	o	o	o	gb2	gb1	o	o	o	gb1	o	o	o	o	o	o	gb1	o	o	o	o	o	o	o	o	o	o	o	o	o	o	o	o	o	o	o	0	1
10	1	2	5	Blastospores+	o	o	o	o	gb1	o	o	gb1	o	o	gb3	o	gb3	gb3	gb3	gb2	gb1	c	c	c	c	c	c	c	c	c	c	c	c	c	c	c	c	c	c	c	c	1	0
11	1	2	E	A Ringer	o	o	gb1	o	gb1	o	o	o	o	o	o	o	gb1	o	o	o	gb1	o	o	o	o	o	o	o	o	o	o	gb1	o	o	o	o	o	o	o	o	o	0	0
12	1	2	5	Blastospores-	o	o	o	o	o	gb1	o	gb1	gb1	o	gb1	gb1	o	gb2	gb1	gb1	gb2	o	c	c	c	c	c	c	c	c	c	c	c	c	c	c	c	c	c	c	c	1	0
13	1	2	11+13	Blastospores+	o	gb1	o	o	o	o	o	o	gb1	o	o	gb1	nv	o	o	o	o	gb2	gb1	o	o	o	o	gb3	gb2	nv	gb1	gb1	o	o	nv	gb1	o	gb1	gb2	c	c	0	1
14	1	2	11+13	Blastospores-	o	o	o	o	o	o	o	o	o	o	o	o	o	o	o	gb2	nv	o	o	o	o	o	o	o	o	o	nv	o	gb1	gb3	o	gb1	o	o	o	o	o	0	0
15	1	2	E	Blastospores+	o	o	gb1	o	o	gb1	o	o	o	gb1	o	o	o	o	o	o	o	o	o	o	o	gb1	o	gb1	o	gb1	o	o	o	o	gb1	o	o	gb1	o	o	o	0	1
16	1	2	E	A Ringer	o	o	o	o	o	o	o	o	o	o	o	o	o	o	o	o	o	o	o	o	o	gb1	o	o	o	o	o	o	o	o	o	gb1	o	o	o	o	o	0	0
17	1	2	11+13	A Ringer	o	o	o	o	o	o	gb1	gb1	o	o	o	o	o	o	o	o	o	o	o	o	o	o	o	o	gb1	o	o	o	o	o	o	o	o	o	o	o	o	0	0
18	1	2	E	Blastospores-	o	o	o	o	o	o	o	o	o	gb1	o	gb1	o	o	o	gb1	o	o	o	o	o	o	o	o	o	o	o	o	o	o	o	o	gb1	o	o	o	o	0	1
19	1	2	5	Blastospores+	o	gb1	o	o	o	o	gb1	o	o	o	o	o	o	o	o	o	o	gb1	o	gb1	gb1	o	gb3	o	o	o	o	o	o	o	gb3	gb1	o	o	o	o	gb1	0	1
20	1	2	E	A Ringer	o	o	o	o	o	nv	gb1	o	gb1	o	gb1	nv	o	o	o	o	o	gb1	o	o	gb1	o	o	o	o	o	o	o	o	o	o	o	o	o	o	o	o	0	0
21	1	2	11+13	A Ringer	gb2	o	o	o	o	o	gb1	gb1	gb2	o	gb1	o	gb1	gb2	o	o	gb1	gb1	o	o	o	o	o	o	o	o	o	o	o	o	o	gb1	o	o	o	gb1	gb1	0	0
22	1	2	5	Blastospores-	o	gb1	o	o	o	gb1	gb1	o	gb1	gb1	gb1	gb2	c	c	c	c	c	c	c	c	c	c	c	c	c	c	c	c	c	c	c	c	c	c	c	c	c	1	0
23	1	2	5	A Ringer	o	o	o	o	o	o	gb1	o	o	o	o	o	o	o	o	o	o	o	gb1	gb1	o	o	o	o	o	o	o	o	o	o	o	o	o	o	gb1	o	o	0	0
24	1	2	5	A Ringer	o	o	o	o	o	o	o	o	o	o	o	o	o	o	o	o	gb1	o	o	o	o	o	o	o	o	o	o	gb2	o	o	o	gb1	gb1	o	o	o	o	0	0
25	1	2	11+13	A Ringer	o	o	o	o	o	o	o	o	gb1	o	o	gb1	o	o	o	o	o	o	o	o	o	gb2	o	o	o	o	o	o	o	o	o	o	gb1	o	o	o	o	0	0
26	1	2	11+13	Blastospores+	o	gb2	o	gb2	gb1	gb1	o	o	o	o	o	gb1	o	o	o	o	gb1	o	o	o	gb1	gb2	o	o	gb1	gb1	gb2	o	o	o	gb2	gb1	gb1	gb1	gb2	o	gb2	0	1
27	1	2	E	Blastospores-	o	o	o	gb1	nv	o	o	gb1	o	gb1	o	gb1	o	o	o	o	o	gb1	gb1	gb1	o	o	o	gb1	gb1	o	gb1	gb1	o	o	gb1	o	gb1	o	gb1	nv	o	0	1
28	1	8	11+13	A Ringer	o	o	gb2	o	o	o	gb1	o	gb3	gb1	gb1	o	gb1	o	o	o	o	o	gb1	o	o	o	gb1	o	o	gb1	gb1	o	gb1	o	gb1	o	gb1	o	o	gb2	o	0	1
29	1	8	E	Blastospores-	o	o	gb2	o	gb1	gb1	gb1	gb2	o	o	o	gb1	gb1	o	o	gb1	gb1	gb1	o	o	gb1	o	o	o	o	o	o	o	o	o	gb1	o	o	o	o	o	gb1	0	1
30	1	8	11+13	Blastospores+	o	o	o	o	o	o	gb1	o	o	gb1	o	gb1	o	o	o	o	o	o	o	o	gb1	o	o	o	o	o	o	o	o	o	o	o	o	o	o	o	o	0	1
31	1	8	11+13	A Ringer	o	o	o	gb1	o	o	o	gb2	o	o	o	o	o	o	o	gb1	o	o	gb1	o	o	gb2	o	o	o	o	gb1	o	o	o	o	gb2	o	o	o	gb2	gb1	0	0
32	1	8	E	Blastospores-	o	o	o	o	o	o	gb1	o	o	o	o	o	gb1	o	o	o	o	o	o	o	o	o	o	gb1	gb1	gb1	o	o	o	gb1	o	o	o	o	o	o	o	0	1
33	1	8	5	A Ringer	o	o	o	o	o	o	o	o	o	o	o	o	gb1	o	o	o	o	o	o	o	o	o	o	o	o	o	gb2	o	o	o	o	gb1	gb2	gb1	o	o	gb1	0	0
34	1	8	5	Blastospores-	o	gb1	o	gb2	o	o	gb2	gb2	gb1	gb2	gb1	o	o	gb2	gb2	gb2	gb1	gb1	o	gb1	o	o	gb2	o	o	o	gb1	gb2	o	gb2	gb1	gb2	c	c	c	c	c	0	1
35	1	8	E	Blastospores+	o	o	o	gb1	o	gb1	gb1	gb2	gb2	gb1	o	gb1	gb1	o	o	o	o	o	o	o	o	gb1	o	o	gb1	gb1	gb1	gb1	gb2	gb1	gb1	gb2	gb1	o	gb2	gb1	gb2	0	1
36	1	8	11+13	Blastospores+	o	o	o	gb1	o	o	o	o	o	o	gb1	o	o	o	o	o	o	gb1	o	o	o	gb1	o	o	o	o	o	o	o	o	o	o	gb1	o	o	o	o	0	1
37	1	8	11+13	Blastospores-	o	o	o	o	o	o	o	o	o	o	o	o	o	gb1	gb1	o	o	gb1	gb1	o	o	o	o	gb1	o	gb1	o	gb1	gb2	gb1	gb2	c	o	c	c	c	c	0	1
38	1	8	E	Blastospores+	o	o	o	o	o	gb2	gb4	gb3	gb4	gb1	o	o	o	gb2	o	gb2	gb2	gb3	gb3	c	c	c	c	c	c	c	c	c	c	c	c	c	c	c	c	c	c	1	0
39	1	8	E	Blastospores-	o	o	o	o	o	o	o	o	gb1	o	o	o	o	o	o	o	o	o	o	o	gb1	o	o	o	o	o	o	o	o	o	o	gb2	o	gb3	gb1	o	o	0	1
40	1	8	5	Blastospores-	o	o	o	o	o	o	o	o	o	o	o	o	o	o	o	o	o	o	o	o	o	o	o	o	gb1	o	o	o	gb1	gb1	gb4	gb1	gb1	o	o	c	c	0	1
41	1	8	5	Blastospores+	o	o	o	o	o	o	o	o	gb1	o	gb1	gb1	gb1	gb2	o	gb1	o	o	o	o	gb2	o	gb2	o	o	o	o	o	o	gb2	gb2	gb1	o	gb1	gb2	gb1	gb2	0	1
42	1	8	11+13	Blastospores-	gb1	o	o	o	o	o	o	o	o	gb1	o	o	o	o	gb1	o	o	o	o	gb1	gb1	o	o	o	o	o	o	o	o	o	o	gb2	o	gb2	o	o	o	0	1
43	1	8	5	Blastospores-	o	gb1	o	gb1	o	gb1	o	gb1	gb2	gb1	gb2	gb1	gb1	o	gb3	gb1	gb2	gb3	c	c	c	c	c	c	c	c	c	c	c	c	c	c	c	c	c	c	c	1	0
44	1	8	11+13	Blastospores-	o	o	o	o	nv	gb1	o	gb1	o	nv	o	o	o	o	o	o	o	o	gb1	o	o	o	gb1	o	o	o	gb2	o	o	o	o	o	o	o	gb1	o	o	0	1
45	1	8	5	A Ringer	o	o	o	o	o	o	o	o	o	o	o	o	o	o	o	gb1	o	o	o	gb1	o	o	o	o	o	o	gb1	o	o	o	o	o	o	o	gb1	o	o	0	0
46	1	8	5	Blastospores+	o	gb1	o	gb1	o	gb3	gb2	gb2	c	c	c	c	c	c	c	c	c	c	c	c	c	c	c	c	c	c	c	c	c	c	c	c	c	c	c	c	c	1	0
47	1	8	5	Blastospores+	o	gb1	o	gb2	gb2	gb4	gb3	gb3	gb2	gb2	gb1	c	c	c	c	c	c	c	c	c	c	c	c	c	c	c	c	c	c	c	c	c	c	c	c	c	c	1	0
48	1	8	E	A Ringer	o	gb1	o	o	o	o	o	o	o	o	gb1	o	gb1	o	o	o	gb1	o	o	o	o	gb1	o	o	o	o	o	o	o	o	o	gb1	o	o	o	o	o	0	0
49	1	8	11+13	A Ringer	o	o	o	o	nv	gb1	o	o	o	gb1	gb1	o	o	o	o	o	o	o	o	o	o	o	o	o	o	o	o	o	o	o	o	gb1	o	o	o	o	o	0	0
50	1	8	E	Blastospores+	o	o	o	gb2	o	o	o	o	o	o	gb1	o	gb1	o	o	o	gb1	o	o	o	o	o	o	o	o	gb1	o	o	o	o	gb1	o	o	gb1	o	o	o	0	1
51	1	8	5	A Ringer	o	o	o	o	o	gb1	o	o	o	o	o	o	o	o	o	o	o	o	o	o	gb2	gb1	o	o	o	o	o	o	o	o	o	o	o	o	o	o	o	0	0
52	1	8	11+13	Blastospores+	o	o	o	o	o	o	gb1	o	o	o	gb1	gb1	gb1	gb2	c	c	c	c	c	c	c	c	c	c	c	c	c	c	c	c	c	c	c	c	c	c	o	1	0
53	1	8	E	A Ringer	o	o	o	gb1	o	gb1	o	o	o	o	gb1	o	o	o	o	gb1	o	o	o	o	o	o	o	o	o	gb2	o	gb1	o	o	o	gb1	gb1	o	o	o	o	0	0
54	1	8	E	A Ringer	o	o	o	o	o	o	o	o	o	o	o	o	o	o	o	gb1	o	o	o	o	o	o	o	o	o	o	o	o	o	o	o	gb1	o	o	o	o	o	0	0
55	1	12	E	Blastospores+	o	o	o	o	gb1	gb1	gb2	o	o	o	o	o	gb2	gb1	o	o	gb1	gb1	o	o	gb1	gb3	o	gb2	gb1	o	o	o	o	gb1	o	o	o	o	o	nv	o	0	1
56	1	12	5	Blastospores+	o	gb1	o	o	gb2	gb1	o	o	o	o	o	o	gb1	o	o	o	o	o	gb1	o	o	o	o	o	gb1	gb1	o	o	o	gb1	o	o	o	o	o	o	o	0	1
57	1	12	E	Blastospores-	o	gb1	gb1	gb2	o	o	gb2	o	o	o	gb1	o	o	o	o	gb1	o	o	gb1	gb2	o	gb1	gb2	gb2	gb1	o	gb2	o	gb2	gb2	o	gb1	gb2	gb3	gb2	gb2	c	0	1
58	1	12	5	A Ringer	o	o	o	o	o	o	o	o	o	o	o	o	o	o	o	o	o	o	o	o	gb1	o	o	o	o	o	o	o	o	o	gb1	o	o	o	o	o	o	0	0
59	1	12	11+13	Blastospores+	o	o	o	o	gb1	o	o	o	gb1	gb1	o	gb2	o	o	o	gb1	o	gb1	o	o	gb1	o	o	o	o	gb1	gb5	gb2	c	c	c	c	c	c	c	c	c	1	0
60	1	12	E	Blastospores-	o	o	o	o	o	o	o	o	o	o	o	o	o	o	o	o	o	o	gb1	o	o	gb2	gb1	o	gb3	gb3	o	o	o	o	gb1	o	o	o	o	o	o	0	1
61	1	12	11+13	Blastospores-	o	o	o	o	gb2	o	o	gb1	gb2	gb4	o	o	o	o	o	gb3	gb2	gb2	c	c	c	gb1	c	c	c	c	c	c	c	c	c	c	c	c	c	c	c	1	0
62	1	12	E	A Ringer	o	o	o	gb1	gb3	gb2	o	o	o	gb1	o	o	o	gb1	o	o	o	o	o	gb1	o	o	o	o	o	o	o	o	o	o	o	o	o	gb1	o	o	o	0	0
63	1	12	E	Blastospores-	o	o	o	o	gb1	o	o	gb1	o	o	o	o	o	o	o	o	o	o	o	o	o	gb1	o	o	gb1	o	o	o	o	o	o	gb1	o	o	o	o	o	0	1
64	1	12	5	Blastospores-	o	o	o	gb2	gb1	gb3	gb1	gb1	gb1	gb1	c	c	c	c	c	c	c	c	c	c	c	c	c	c	c	c	c	c	c	c	c	c	c	c	c	c	c	1	0
65	1	12	11+13	A Ringer	o	o	o	o	o	gb1	o	o	o	o	o	o	o	gb2	o	o	o	gb1	o	o	o	o	o	gb1	o	o	o	o	o	o	gb1	gb1	o	o	o	o	o	0	0
66	1	12	5	A Ringer	o	o	o	o	o	o	o	o	o	o	o	o	o	o	o	o	o	o	o	o	o	o	o	o	o	o	o	o	o	o	gb1	o	o	o	o	o	o	0	0
67	1	12	11+13	Blastospores-	o	o	o	o	o	nv	o	o	o	gb3	o	o	o	gb2	gb2	gb1	gb2	gb1	o	gb1	o	o	o	c	gb1	c	c	c	c	c	c	c	o	c	c	c	c	1	0
68	1	12	11+13	A Ringer	o	o	o	o	o	o	o	o	o	o	o	o	o	o	o	o	o	o	o	o	o	o	o	o	o	gb1	o	o	o	o	o	gb1	o	o	o	o	o	0	0
69	1	12	E	Blastospores+	o	gb1	gb2	gb1	o	o	o	gb1	o	gb1	gb1	gb1	gb1	gb2	o	gb2	gb1	o	gb1	c	c	c	c	c	c	c	c	c	o	o	c	o	o	o	o	o	o	0	1
70	1	12	11+13	A Ringer	o	o	o	o	o	o	o	o	o	o	o	o	o	o	o	o	o	o	o	o	o	o	o	o	o	o	o	o	o	o	o	o	o	o	o	o	o	0	0
71	1	12	E	Blastospores+	o	o	o	nv	gb2	o	gb1	o	gb1	o	o	gb1	nv	nv	gb1	gb1	o	o	o	o	gb1	gb2	o	gb1	o	o	nv	nv	nv	o	o	o	o	nv	nv	nv	nv	0	1
72	1	12	11+13	Blastospores+	o	o	o	o	o	o	o	o	o	o	o	o	o	o	o	o	o	o	o	o	o	o	o	o	o	o	o	o	o	o	o	o	o	o	o	o	o	0	1
73	1	12	11+13	Blastospores-	o	o	o	o	o	o	o	o	gb1	gb1	gb2	o	o	gb1	o	o	gb1	o	o	o	o	o	o	o	o	o	o	o	gb1	gb1	gb1	o	gb1	o	o	gb1	o	0	1
74	1	12	11+13	Blastospores+	o	o	gb1	gb1	o	gb1	o	gb1	gb1	gb1	gb2	gb1	gb2	c	c	c	c	c	c	c	c	c	o	gb1	o	c	o	c	c	c	c	c	c	c	c	c	c	1	0
75	1	12	5	Blastospores-	o	o	o	o	o	gb1	gb2	gb2	gb2	gb1	gb2	o	gb1	gb2	gb2	gb2	o	o	gb1	c	c	c	c	c	c	c	c	c	c	c	c	c	c	c	c	c	c	1	0
76	1	12	E	A Ringer	o	gb1	o	gb1	o	o	o	nv	o	o	o	o	o	o	o	gb1	o	o	o	o	o	o	gb1	o	o	o	o	o	o	o	o	o	o	o	o	gb1	o	0	0
77	1	12	E	A Ringer	o	o	gb1	gb2	o	o	o	o	gb1	o	o	o	o	o	o	o	o	o	o	o	o	o	o	o	o	o	o	o	o	o	o	o	o	gb1	o	o	o	0	0
78	1	12	5	A Ringer	o	o	o	o	o	o	gb2	o	o	o	o	o	o	o	o	gb1	o	o	o	nv	o	o	o	o	o	o	o	o	o	o	nv	o	nv	o	o	o	o	0	0
79	1	12	5	Blastospores+	o	gb2	gb1	gb1	nv	gb1	gb1	nv	c	c	o	c	gb1	c	c	c	c	c	c	c	c	c	c	c	c	c	c	c	c	c	c	c	c	c	c	c	c	1	0
80	1	12	5	Blastospores-	o	o	o	o	gb1	gb2	o	gb1	o	gb1	gb2	gb2	o	o	c	c	c	c	c	c	c	c	c	c	c	c	c	c	c	c	c	c	c	c	c	c	c	1	0
81	1	12	5	Blastospores+	o	gb1	o	o	o	o	o	gb2	gb2	o	o	gb2	o	o	o	o	gb1	o	o	o	gb2	o	o	o	o	gb1	o	o	o	o	o	o	o	gb4	gb1	gb3	gb2	0	1
82	1	15	5	Blastospores-	o	o	o	o	o	o	o	o	o	o	o	o	o	o	o	o	o	o	o	o	o	gb1	o	o	o	o	o	o	o	o	o	gb1	o	o	o	o	o	0	1
83	1	15	E	A Ringer	o	o	o	gb1	gb2	o	o	o	gb1	o	gb1	o	o	o	gb1	o	o	o	o	o	o	o	o	gb2	o	o	o	o	o	o	o	o	o	o	o	gb1	o	0	0
84	1	15	11+13	Blastospores+	o	o	o	gb1	o	o	o	gb2	o	o	o	gb3	gb1	gb2	c	c	c	c	c	c	c	c	c	c	c	c	c	c	c	c	c	c	c	c	c	c	c	1	0
85	1	15	11+13	A Ringer	o	o	o	o	o	o	o	gb1	o	o	o	o	o	o	o	o	o	o	o	o	o	o	o	o	o	o	o	o	o	o	o	o	gb1	o	o	o	o	0	0
86	1	15	5	Blastospores-	o	o	o	gb1	o	o	gb1	o	o	gb2	gb1	gb1	o	o	gb1	o	gb1	c	o	c	o	o	c	o	c	c	c	c	c	c	c	c	c	c	c	c	c	1	0
87	1	15	11+13	Blastospores-	o	o	o	gb1	o	o	gb1	o	o	o	o	o	o	o	o	o	o	gb2	gb1	o	o	gb1	o	o	o	o	o	o	gb1	o	o	o	o	o	o	o	o	0	1
88	1	15	E	Blastospores-	gb1	o	o	gb1	nv	o	o	o	gb1	o	gb2	gb1	o	o	o	o	o	o	o	o	o	o	gb1	gb1	gb1	o	o	o	o	o	o	o	o	o	o	o	o	0	1
89	1	15	E	Blastospores-	o	o	o	o	gb1	gb1	o	o	o	o	o	o	o	o	o	o	o	o	o	o	o	gb1	o	o	gb1	gb1	gb3	gb1	o	o	o	o	o	o	o	o	o	0	1
90	1	15	E	Blastospores-	o	o	o	o	o	o	o	o	o	o	o	o	o	gb1	gb1	o	o	gb1	o	o	gb1	gb1	gb1	o	o	o	o	o	o	o	o	o	o	o	o	o	o	0	1
91	1	15	11+13	Blastospores-	o	gb1	gb1	o	o	o	o	gb1	o	o	o	o	o	o	o	o	o	gb2	gb3	gb1	o	gb1	gb2	gb1	gb1	c	c	c	c	c	c	c	c	c	c	c	c	1	0
92	1	15	11+13	A Ringer	gb1	gb1	o	gb2	o	o	o	gb1	gb1	gb1	o	o	o	o	o	o	o	o	o	o	o	o	o	gb1	o	o	gb1	o	gb1	o	o	gb1	o	gb1	o	gb1	o	0	0
93	1	15	E	A Ringer	o	o	o	o	o	gb1	o	o	o	o	o	o	o	o	o	o	o	o	o	gb1	o	o	o	o	o	o	o	o	o	o	o	o	gb1	o	o	o	o	0	0
94	1	15	5	A Ringer	o	o	gb1	o	o	gb2	o	gb1	gb1	o	o	o	gb1	o	gb3	o	o	o	o	o	gb1	o	o	o	o	gb1	o	o	o	o	o	o	o	o	gb1	o	o	0	0
95	1	15	5	Blastospores+	o	o	gb1	gb2	gb3	gb3	c	c	c	c	c	c	c	c	c	c	c	c	c	c	c	c	c	c	c	c	c	c	c	c	c	c	c	c	c	c	c	1	0
96	1	15	11+13	Blastospores+	o	o	o	o	o	o	nv	gb1	o	o	gb1	nv	o	o	o	o	o	o	o	o	o	o	o	o	o	o	o	o	o	gb1	c	c	c	c	c	c	c	0	1
97	1	15	E	Blastospores+	o	o	o	o	o	o	o	o	o	o	o	gb1	o	o	gb1	gb1	gb1	o	c	c	c	o	o	o	c	c	c	c	c	c	c	c	c	c	c	c	c	1	0
98	1	15	11+13	Blastospores+	o	o	o	o	o	o	gb1	gb1	gb1	o	o	o	gb3	o	gb1	gb2	gb1	gb2	c	o	gb1	gb1	o	o	gb1	o	c	c	c	c	c	c	c	c	c	c	c	1	0
99	1	15	11+13	A Ringer	o	o	o	o	o	o	o	o	o	o	o	o	o	o	o	o	o	o	o	o	o	o	o	o	o	gb1	o	o	o	o	o	o	gb1	o	gb2	o	gb1	0	0
100	1	15	E	Blastospores+	o	o	o	o	gb1	gb1	gb2	o	o	o	o	gb2	o	o	gb1	gb1	gb1	o	o	c	c	o	c	c	c	c	c	c	c	c	c	c	c	c	c	c	c	1	0
101	1	15	5	Blastospores-	o	o	o	o	o	o	o	o	o	o	o	o	o	o	o	o	o	o	o	o	o	o	o	o	o	o	gb3	gb1	gb1	gb1	gb2	c	c	c	c	c	c	0	1
102	1	15	5	A Ringer	o	o	o	o	o	o	o	o	o	o	o	o	o	o	o	o	o	gb1	o	gb2	o	o	o	o	o	o	o	o	o	o	gb1	o	o	o	o	o	o	0	0
103	1	15	E	A Ringer	gb1	gb1	gb1	o	gb1	gb2	o	o	gb1	o	o	o	o	gb1	o	o	o	o	o	o	o	o	o	o	o	o	o	o	o	o	o	gb1	o	o	o	o	o	0	0
104	1	15	5	Blastospores+	o	gb1	gb1	gb1	gb1	gb2	o	gb3	gb1	gb2	gb2	gb1	gb1	gb2	gb1	gb2	gb1	gb1	gb1	o	gb1	gb1	o	o	gb1	gb1	gb1	gb2	c	o	c	c	c	o	o	c	c	0	1
105	1	15	11+13	Blastospores-	o	o	o	o	o	o	o	gb1	o	gb2	o	o	o	o	o	o	o	o	o	o	o	o	o	o	o	o	o	o	o	o	o	gb1	o	o	o	o	o	0	1
106	1	15	5	Blastospores+	o	o	gb1	o	gb1	o	gb1	o	o	gb3	c	c	c	c	c	c	c	c	c	c	c	c	c	c	c	c	c	c	c	c	c	c	c	c	c	c	c	1	0
107	1	15	E	Blastospores+	o	o	o	o	o	o	o	o	o	gb1	gb1	o	o	o	o	gb1	o	o	o	gb2	gb1	gb1	gb1	o	c	c	c	c	c	c	c	c	c	c	c	c	c	1	0
108	1	15	5	A Ringer	o	o	o	o	o	gb2	o	o	o	o	gb1	gb1	gb1	o	o	o	o	o	o	o	o	gb1	o	o	o	o	gb1	o	o	o	o	gb1	o	gb1	o	o	o	0	0
109	2	2	X	Blastospores+	o	o	gb1	gb1	gb1	gb1	o	o	o	o	gb1	o	gb2	o	gb1	gb1	gb2	o	o	gb1	o	o	o	o	o	o	gb1	o	o	o	o	o	o	o	o	gb1	c	0	1
110	2	2	11+13	Blastospores+	o	gb1	gb1	gb2	o	o	o	o	o	o	o	o	o	o	o	o	o	o	o	o	o	o	gb2	o	o	o	gb1	o	gb1	gb1	gb1	o	o	o	o	o	o	0	1
111	2	2	X	Blastospores+	o	gb1	o	o	o	o	o	o	o	o	o	o	o	o	o	o	o	o	o	o	o	o	o	o	o	o	o	o	o	o	o	o	o	gb1	o	o	o	0	1
112	2	2	5	Blastospores-	o	o	o	o	o	o	gb1	gb1	o	o	o	o	o	gb1	gb1	gb1	o	o	o	o	gb1	gb1	gb2	o	gb1	o	o	o	o	o	o	o	o	gb2	gb2	c	c	0	1
113	2	2	11+13	Blastospores-	o	o	o	o	o	o	o	o	o	gb1	o	o	gb1	o	o	o	o	o	o	o	o	o	gb1	o	o	o	gb1	o	gb2	o	o	gb1	gb1	o	o	o	o	0	1
114	2	2	11+13	Blastospores+	o	o	o	o	o	gb1	o	o	o	o	o	o	o	o	gb1	o	o	o	o	o	gb1	o	o	o	o	o	o	o	o	o	o	o	o	o	o	o	o	0	1
115	2	2	X	A Ringer	gb1	o	o	o	o	o	o	gb1	o	gb1	o	gb1	o	o	o	gb1	o	o	o	o	o	o	o	o	o	o	o	o	o	o	gb1	o	o	o	o	gb1	o	0	0
116	2	2	5	Blastospores-	o	gb1	gb1	gb1	o	o	o	o	gb1	gb1	gb1	o	o	o	gb2	gb2	o	gb2	gb2	c	c	gb1	c	c	c	c	c	c	c	c	c	c	c	c	c	c	c	1	0
117	2	2	X	A Ringer	o	o	gb2	o	o	o	gb1	o	o	o	o	o	o	o	o	o	o	o	o	o	gb1	o	o	o	o	o	o	o	o	o	o	o	o	o	o	o	o	0	0
118	2	2	11+13	Blastospores+	o	o	o	o	gb1	o	o	gb1	o	gb2	gb1	gb1	o	o	gb1	o	o	o	o	o	o	o	o	o	o	gb1	gb2	o	o	o	o	o	o	o	o	gb1	gb2	0	1
119	2	2	11+13	Blastospores-	o	o	o	o	o	o	o	o	gb1	o	o	o	gb1	o	o	o	o	o	o	o	o	o	o	o	o	o	gb1	o	o	o	o	o	gb1	o	o	o	o	0	1
120	2	2	5	A Ringer	o	o	o	o	o	o	o	o	o	o	o	gb1	o	o	o	o	o	o	o	o	o	o	o	o	o	o	o	o	o	o	o	o	o	o	o	o	o	0	0
121	2	2	5	A Ringer	o	o	o	o	o	gb1	o	o	o	gb1	o	gb1	o	o	o	o	o	o	o	o	o	o	o	o	o	o	o	o	o	o	o	o	gb1	o	gb1	o	o	0	0
122	2	2	11+13	A Ringer	o	o	o	o	o	o	gb1	o	o	o	o	o	o	o	o	o	o	o	gb1	o	o	o	o	o	o	o	o	o	o	o	o	o	gb1	o	o	o	o	0	0
123	2	2	X	Blastospores-	gb1	o	o	o	o	o	o	o	o	o	o	o	o	gb1	o	o	o	o	gb1	o	o	o	o	o	o	o	o	o	o	o	gb1	gb1	o	gb2	o	o	o	0	1
124	2	2	5	Blastospores-	o	o	o	gb1	o	o	gb2	o	o	o	o	o	gb1	gb1	gb1	gb1	gb1	gb2	gb3	c	c	c	c	c	c	c	c	c	c	c	c	c	c	c	c	c	c	1	0
125	2	2	X	Blastospores+	o	o	o	o	o	o	o	o	o	gb1	gb3	o	gb1	o	gb1	o	gb1	o	o	o	o	o	o	o	o	o	o	o	o	o	o	o	o	gb2	gb1	gb2	gb2	0	1
126	2	2	5	A Ringer	o	o	o	o	o	o	o	o	o	o	o	o	o	o	o	o	o	o	o	o	o	o	o	o	o	o	o	o	o	o	o	o	o	o	o	o	o	0	0
127	2	2	5	Blastospores+	gb1	o	o	o	o	o	gb1	gb2	gb3	o	o	gb1	gb1	gb1	c	c	o	o	gb1	o	o	c	o	c	c	c	o	c	c	c	c	c	c	c	c	c	c	1	0
128	2	2	X	Blastospores-	o	o	o	o	o	gb2	o	o	gb1	gb2	o	o	o	o	o	o	gb1	o	gb1	o	gb1	gb1	gb1	gb1	o	o	o	gb2	gb2	o	o	o	o	o	o	o	o	0	1
129	2	2	X	A Ringer	o	o	o	o	o	gb1	o	o	o	o	gb2	gb1	o	gb1	o	o	o	gb1	o	o	o	gb1	o	o	o	o	o	gb1	o	o	o	o	o	o	o	o	o	0	0
130	2	2	5	Blastospores+	o	o	o	o	o	o	o	o	o	gb1	o	o	gb1	o	o	gb1	o	o	o	o	o	o	o	o	o	o	o	o	gb1	gb1	c	c	c	c	c	c	c	1	0
131	2	2	11+13	Blastospores-	o	o	o	o	o	o	o	o	o	o	o	o	o	o	o	o	o	o	o	o	o	o	o	o	o	gb1	o	gb1	gb2	gb1	gb2	c	c	c	c	c	c	1	0
132	2	2	11+13	A Ringer	o	o	o	o	o	o	o	o	o	o	o	o	o	gb1	o	o	o	o	o	o	o	o	o	o	gb1	o	o	o	o	o	o	o	o	o	o	gb1	o	0	0
133	2	2	11+13	A Ringer	o	o	o	o	o	o	gb1	o	o	o	gb1	o	o	o	o	gb2	o	o	o	o	o	gb1	o	o	o	o	o	o	o	o	o	o	o	o	o	o	o	0	0
134	2	2	5	Blastospores+	o	o	o	o	gb1	o	o	o	o	gb1	gb1	gb3	gb2	gb1	gb1	gb1	gb2	o	gb2	gb1	gb2	c	c	c	c	c	c	c	c	c	c	c	c	c	c	c	c	1	0
135	2	2	X	Blastospores-	o	o	o	o	o	o	o	o	o	o	o	gb2	o	o	o	o	o	o	o	o	o	gb1	o	o	o	o	o	o	o	o	o	o	o	o	o	o	gb1	0	1
136	2	8	5	Blastospores-	o	o	o	o	o	o	gb1	gb1	gb1	gb1	gb1	gb1	gb1	o	o	o	gb1	o	o	gb1	o	o	gb1	o	o	o	o	o	gb1	gb1	o	o	o	o	gb1	gb2	gb1	0	1
137	2	8	X	Blastospores+	o	o	o	gb1	o	o	o	o	gb2	gb2	o	gb2	o	nv	o	gb2	gb1	o	gb1	gb1	gb1	c	c	c	c	c	gb1	c	c	c	c	c	c	c	c	c	c	1	0
138	2	8	5	Blastospores-	o	o	o	o	o	o	o	o	o	gb2	o	gb1	c	c	c	o	c	o	c	o	c	c	c	c	c	c	c	c	c	c	c	c	c	c	c	c	c	1	0
139	2	8	5	A Ringer	o	o	o	o	o	gb1	o	o	o	gb1	gb1	o	o	o	o	o	gb1	o	o	o	o	o	o	o	o	o	o	o	o	o	o	o	o	o	o	o	o	0	0
140	2	8	11+13	Blastospores-	o	o	o	gb1	o	o	o	gb1	o	o	o	o	o	o	o	o	gb1	o	o	o	o	o	o	o	o	o	o	o	o	o	gb1	o	o	o	o	o	o	0	1
141	2	8	X	Blastospores-	o	gb1	gb1	o	o	gb1	o	o	o	o	o	o	o	o	o	o	o	o	o	o	o	o	o	o	o	o	o	o	o	o	o	o	o	o	o	o	o	0	0
142	2	8	5	Blastospores+	o	o	gb2	gb1	o	o	o	o	gb1	o	o	o	gb1	gb1	gb1	c	c	c	c	c	c	o	c	c	c	c	c	c	c	o	c	c	c	c	c	c	c	1	0
143	2	8	5	A Ringer	o	o	o	o	o	o	o	o	o	o	o	o	o	o	o	o	o	o	o	o	o	o	o	o	o	o	o	o	o	o	o	o	o	o	o	o	o	0	0
144	2	8	X	Blastospores-	o	o	o	gb1	o	o	gb2	gb1	o	o	gb1	o	o	o	gb1	o	gb1	gb1	o	o	gb1	gb1	gb2	gb1	o	o	o	o	gb2	gb1	o	o	o	o	o	o	o	0	1
145	2	8	5	Blastospores+	o	gb1	o	gb1	gb2	gb1	gb3	gb1	gb1	gb2	c	c	c	c	c	c	c	c	c	c	c	c	c	c	c	c	c	c	c	c	c	c	c	c	c	c	c	1	0
146	2	8	11+13	Blastospores-	o	gb1	o	o	o	o	o	gb2	o	o	o	o	o	o	gb2	o	o	o	o	o	o	o	gb1	o	o	o	gb1	o	o	o	o	o	o	o	o	o	o	0	0
147	2	8	11+13	Blastospores+	o	o	gb1	gb2	o	gb2	o	o	gb3	gb2	gb1	gb1	gb1	gb1	gb1	gb1	gb3	gb3	gb2	gb3	gb2	gb2	c	c	c	c	c	c	c	c	c	c	c	c	c	c	c	1	0
148	2	8	X	A Ringer	o	o	o	o	o	o	gb1	o	o	o	o	gb1	o	o	o	o	o	o	o	o	o	o	o	o	o	o	o	o	o	o	gb1	o	o	o	o	o	o	0	0
149	2	8	X	Blastospores+	o	gb1	o	o	o	o	gb1	o	gb1	gb1	gb2	gb1	gb2	gb1	o	o	o	o	o	gb1	o	gb1	o	o	gb2	o	gb2	gb1	o	gb1	gb2	gb1	gb1	gb1	o	gb1	gb1	0	1
150	2	8	5	A Ringer	o	o	o	o	o	o	gb2	o	o	o	o	o	o	o	o	gb1	o	o	o	gb1	o	o	o	o	o	gb1	gb1	o	o	o	o	o	o	o	o	o	o	0	0
151	2	8	5	Blastospores+	o	o	o	gb1	o	o	o	gb1	o	o	gb3	gb1	gb2	gb2	c	c	c	c	c	c	c	c	c	c	o	c	c	c	c	c	c	c	c	c	c	c	c	1	0
152	2	8	X	A Ringer	o	o	o	o	gb2	o	o	o	o	gb1	gb1	o	o	o	o	o	gb1	gb1	o	o	o	o	o	o	o	o	o	o	o	o	o	o	o	o	o	o	gb2	0	0
153	2	8	11+13	A Ringer	o	o	o	gb1	gb1	o	gb1	o	o	gb1	o	gb1	o	o	o	gb1	gb1	o	o	gb1	gb1	o	o	o	o	gb1	o	o	o	o	gb1	o	o	gb1	o	o	o	0	0
154	2	8	11+13	A Ringer	o	gb1	gb1	o	gb1	o	o	o	gb1	o	o	o	o	o	o	o	o	gb1	o	o	o	o	gb1	o	o	o	o	o	gb1	gb1	gb1	gb1	gb1	gb1	gb2	gb2	o	0	1
155	2	8	11+13	Blastospores+	o	o	o	o	o	o	gb1	o	gb1	gb1	gb1	o	o	o	o	o	gb1	gb1	o	o	o	gb1	gb1	o	o	gb1	o	o	o	o	o	o	o	o	gb1	o	o	0	1
156	2	8	X	Blastospores+	o	o	o	o	o	o	gb1	o	o	gb2	gb1	gb1	o	o	gb1	gb3	gb1	c	c	c	c	c	c	c	c	c	c	c	c	c	c	c	c	c	c	c	c	1	0
157	2	8	5	Blastospores-	o	o	gb2	gb1	o	o	gb1	gb1	gb1	o	gb1	gb1	gb1	gb1	c	c	c	c	c	c	c	c	c	c	c	c	c	c	c	c	c	c	c	c	c	c	c	1	0
158	2	8	X	Blastospores-	o	gb1	o	o	o	o	gb1	gb1	o	o	o	o	o	o	gb1	o	o	o	gb1	o	o	o	gb1	gb1	o	gb2	gb2	gb2	c	o	c	o	c	c	o	o	c	0	1
159	2	8	11+13	Blastospores-	o	o	o	o	o	o	o	o	gb1	o	o	gb1	o	o	o	o	o	o	o	o	o	o	o	o	o	o	o	o	o	o	o	gb1	gb1	o	o	gb1	gb1	0	1
160	2	8	X	A Ringer	gb1	o	o	gb1	o	o	o	gb1	o	o	o	o	o	o	o	o	o	o	o	o	o	o	o	o	gb1	o	o	o	o	o	o	o	o	o	o	o	o	0	0
161	2	8	11+13	Blastospores+	gb1	o	gb1	o	o	gb1	o	gb1	o	gb1	o	gb1	c	c	c	c	c	c	c	c	c	c	c	c	c	c	c	c	c	c	c	c	c	c	c	c	c	1	0
162	2	8	11+13	A Ringer	o	o	o	o	o	o	o	o	o	o	o	o	o	o	o	gb1	o	o	o	o	o	o	o	o	o	o	o	o	o	o	o	o	o	o	o	o	o	0	0
163	2	12	5	A Ringer	o	o	o	o	o	o	o	o	o	o	o	o	o	o	o	o	o	o	o	o	o	o	o	o	o	o	o	o	o	o	o	o	o	o	o	o	o	0	0
164	2	12	5	Blastospores-	o	o	o	o	o	o	gb2	o	o	o	o	o	o	o	o	gb3	o	gb1	o	o	gb1	gb1	gb1	o	o	o	o	o	gb1	o	gb1	gb2	c	c	c	c	c	0	1
165	2	12	5	Blastospores+	o	o	o	o	gb1	o	o	o	o	o	o	o	o	o	o	o	o	o	o	gb2	o	o	o	gb1	o	o	o	o	o	o	o	o	o	gb2	o	o	gb1	0	1
166	2	12	5	Blastospores+	o	o	o	o	o	o	o	o	o	o	o	o	o	o	gb3	o	gb1	o	o	o	o	o	gb2	o	gb1	o	gb1	o	o	o	o	o	o	o	o	o	o	0	1
167	2	12	5	A Ringer	o	o	gb1	o	o	o	o	o	o	o	gb1	o	o	o	o	gb1	gb1	o	o	o	o	gb1	o	o	o	o	o	o	o	o	o	o	o	o	o	o	o	0	0
168	2	12	5	A Ringer	o	o	o	o	o	o	o	gb1	o	gb1	o	o	gb1	o	o	o	o	o	o	o	o	o	o	o	o	o	o	o	o	o	o	o	o	o	o	o	o	0	0
169	2	12	X	Blastospores+	o	o	o	gb2	gb2	gb3	gb1	o	o	o	gb1	gb1	o	o	o	gb1	gb1	gb2	gb1	o	c	c	o	c	o	o	o	o	o	c	c	c	c	c	c	c	c	1	0
170	2	12	X	A Ringer	gb1	o	o	gb1	o	o	o	o	o	o	o	o	o	gb1	o	o	o	o	o	o	o	gb1	o	o	o	gb1	o	o	o	o	o	o	o	o	o	o	o	0	0
171	2	12	11+13	Blastospores-	o	o	o	gb1	o	o	o	gb3	o	gb2	o	o	gb2	gb2	gb2	o	c	c	c	c	c	c	c	c	c	c	c	c	c	c	c	c	c	c	c	c	c	1	0
172	2	12	X	Blastospores+	o	o	o	o	o	o	o	o	o	o	o	o	gb1	o	o	o	gb1	o	gb1	o	o	o	o	o	o	o	o	o	o	o	o	o	o	o	o	o	o	0	1
173	2	12	5	Blastospores+	o	o	o	o	o	o	o	gb2	gb2	gb2	gb2	o	o	gb1	o	o	o	gb1	c	gb1	gb1	c	c	c	c	c	c	c	c	c	c	c	c	c	c	c	c	1	0
174	2	12	X	Blastospores-	o	gb1	o	o	o	o	o	o	o	o	o	o	o	gb1	o	o	o	gb2	gb3	gb3	gb2	gb2	o	gb2	o	gb2	o	gb1	gb1	o	o	o	gb2	gb3	c	c	c	0	1
175	2	12	X	A Ringer	o	o	o	o	o	o	o	o	o	o	o	o	o	o	o	o	o	o	o	o	o	o	o	o	o	o	o	o	gb1	o	o	gb1	o	o	o	o	gb1	0	0
176	2	12	11+13	Blastospores-	o	o	o	o	o	o	o	gb1	o	o	o	o	o	o	o	o	o	gb1	gb1	gb2	o	gb1	gb2	gb3	gb3	o	gb3	o	gb1	o	gb1	gb2	gb1	gb3	gb1	o	gb2	0	1
177	2	12	11+13	Blastospores+	o	o	o	o	o	o	o	o	gb1	o	o	o	o	o	o	gb1	gb2	gb1	gb3	gb1	gb1	o	o	o	o	o	o	o	o	o	o	o	o	o	gb2	o	o	0	1
178	2	12	X	Blastospores+	o	o	o	o	gb1	o	gb1	o	o	o	o	o	o	gb2	gb2	o	o	o	o	o	o	o	o	o	o	o	o	o	gb2	o	o	gb2	gb2	gb1	o	gb1	o	0	1
179	2	12	5	Blastospores-	o	o	o	o	gb1	o	gb1	gb1	gb2	o	o	o	gb2	o	gb2	gb1	o	gb3	gb2	o	o	o	o	o	o	o	o	o	o	o	o	o	o	o	gb1	c	c	0	1
180	2	12	X	A Ringer	o	o	gb1	o	o	o	o	o	o	o	o	o	o	o	o	o	o	gb1	o	o	o	o	o	o	o	o	o	o	o	gb1	gb1	o	gb1	gb1	gb2	o	o	0	0
181	2	12	5	Blastospores-	o	o	o	gb1	gb2	gb3	o	gb1	gb1	o	o	o	o	o	o	o	gb2	gb2	gb1	o	gb1	o	gb1	o	gb1	o	o	o	o	gb1	o	o	gb1	o	o	o	o	0	1
182	2	12	11+13	Blastospores-	o	o	o	o	o	o	o	o	o	o	o	o	o	o	o	o	o	o	o	o	o	o	o	o	o	o	o	o	o	o	o	o	o	o	o	o	o	0	0
183	2	12	11+13	Blastospores+	o	o	o	o	o	o	o	gb2	gb1	gb1	gb1	gb1	o	gb1	gb1	gb2	gb1	gb2	o	gb3	gb2	o	o	o	gb1	gb1	gb2	gb1	gb1	o	gb1	o	o	c	c	c	c	0	1
184	2	12	11+13	A Ringer	o	o	o	o	o	o	o	o	o	o	o	o	o	o	o	o	o	o	o	o	o	o	o	o	o	o	o	o	o	o	o	o	o	o	o	gb1	o	0	0
185	2	12	11+13	A Ringer	o	o	o	gb1	o	o	o	gb1	gb3	o	o	o	gb1	o	gb1	gb1	o	gb2	o	o	o	o	o	o	o	o	o	gb1	o	o	o	o	o	gb1	o	o	o	0	0
186	2	12	11+13	Blastospores+	o	o	gb2	o	o	gb1	gb2	gb1	gb1	gb1	gb1	gb3	o	c	c	c	c	c	c	c	c	c	c	c	c	c	c	c	c	c	c	c	c	c	c	c	c	1	0
187	2	12	X	Blastospores-	o	o	gb1	o	o	o	gb1	o	o	gb3	gb1	gb2	gb3	gb2	c	c	c	c	c	c	c	c	c	c	c	c	c	c	c	c	c	c	c	c	c	c	c	1	0
188	2	12	X	Blastospores-	o	gb1	o	o	gb2	o	o	o	gb1	o	gb2	gb1	gb1	gb2	gb2	o	o	gb2	gb3	gb1	o	o	gb1	o	o	gb1	o	o	gb1	gb2	o	o	o	o	gb3	o	gb2	0	1
189	2	12	11+13	A Ringer	gb1	o	o	gb1	o	o	gb1	gb1	o	o	o	o	o	o	o	o	o	gb1	o	o	o	o	o	o	gb1	gb1	o	o	gb1	o	o	o	o	o	o	o	o	0	0
190	2	15	11+13	A Ringer	o	o	o	o	o	o	gb1	o	o	o	o	o	o	o	o	gb1	gb1	o	gb1	o	gb1	o	o	o	o	o	o	gb1	o	o	o	gb1	o	o	o	gb2	gb1	0	0
191	2	15	X	Blastospores+	o	o	gb1	gb1	o	gb2	gb1	o	gb3	gb1	nv	o	nv	o	o	gb1	o	o	gb2	gb2	c	c	c	c	c	c	c	c	c	c	c	c	c	c	c	c	c	1	0
192	2	15	11+13	A Ringer	o	o	o	o	o	gb1	o	o	o	o	o	o	o	o	o	o	o	o	o	o	gb1	o	o	o	gb2	gb2	o	o	o	o	o	o	o	o	o	o	o	0	0
193	2	15	X	Blastospores-	o	o	o	o	o	gb2	o	o	o	gb1	o	o	gb1	o	o	o	o	gb2	gb3	gb2	gb2	gb3	c	c	c	c	c	c	c	c	c	c	c	c	c	c	c	1	0
194	2	15	11+13	Blastospores+	o	o	o	o	o	o	o	o	gb1	gb2	gb2	gb1	c	c	c	c	c	c	c	c	o	c	c	c	c	c	c	c	c	c	c	c	c	c	c	c	c	1	0
195	2	15	5	Blastospores-	o	o	gb1	o	o	gb1	o	o	o	gb2	gb1	gb1	o	o	o	o	o	o	o	gb1	o	o	o	gb1	gb1	o	o	o	o	o	o	o	o	o	o	o	o	0	1
196	2	15	X	Blastospores+	o	o	gb1	gb1	gb1	gb2	gb2	o	gb1	gb2	o	gb1	gb1	gb1	o	gb1	gb2	gb2	c	c	c	c	o	c	c	c	c	c	c	c	c	c	c	c	c	c	c	1	0
197	2	15	X	A Ringer	o	o	o	o	o	o	o	gb1	o	o	o	o	o	gb1	o	o	o	o	o	o	o	o	o	o	o	o	o	o	o	o	o	o	o	o	o	o	o	0	0
198	2	15	X	Blastospores-	o	o	o	o	o	gb2	gb1	gb3	o	gb2	gb2	gb2	o	o	gb1	gb2	c	c	c	c	c	c	c	c	c	c	c	c	c	c	c	c	c	c	c	c	c	1	0
199	2	15	X	Blastospores+	o	o	o	o	o	o	o	o	o	o	o	o	o	gb1	gb2	gb2	gb3	c	c	c	c	c	c	c	c	c	c	c	c	c	c	c	c	c	c	c	c	1	0
200	2	15	X	A Ringer	o	o	gb1	o	o	gb1	gb2	gb1	o	o	o	o	gb1	gb1	o	o	o	o	o	o	o	o	o	o	o	gb1	o	o	o	o	gb1	o	o	o	o	o	o	0	0
201	2	15	11+13	Blastospores+	o	o	gb1	gb1	gb1	gb1	c	c	c	c	c	c	c	c	c	c	c	c	c	c	c	c	c	c	c	c	c	gb1	c	c	c	c	c	c	c	c	c	1	0
202	2	15	11+13	Blastospores-	o	o	o	o	gb1	gb1	gb1	o	o	gb1	o	gb2	o	o	o	o	o	o	gb2	gb1	o	gb1	o	o	gb2	gb1	gb2	gb1	gb1	gb3	o	gb2	gb1	gb2	o	gb1	o	0	1
203	2	15	5	Blastospores+	o	o	o	o	gb1	o	gb1	gb2	gb3	c	c	c	c	c	c	c	c	c	c	c	c	o	c	c	c	c	c	c	c	c	c	c	c	c	c	c	c	1	0
204	2	15	11+13	Blastospores-	o	o	o	o	o	o	o	o	o	o	o	o	o	o	o	o	o	o	o	o	o	gb2	o	o	o	o	o	o	gb1	o	o	gb1	gb2	o	gb2	gb3	o	0	1
205	2	15	X	A Ringer	o	o	o	o	o	gb1	o	gb1	o	gb2	gb2	o	gb1	gb1	gb1	gb1	gb2	gb1	gb1	gb1	gb1	c	c	c	c	c	gb1	gb1	o	o	c	gb1	c	c	c	c	c	1	0
206	2	15	5	Blastospores-	o	o	gb2	o	o	gb2	gb2	gb2	gb2	gb2	gb2	o	gb2	gb1	gb3	c	c	c	c	c	c	c	c	c	c	c	c	c	c	c	c	c	c	c	c	c	c	1	0
207	2	15	5	A Ringer	o	o	o	o	o	gb1	o	o	o	o	o	o	gb1	gb1	o	o	o	o	o	o	o	o	o	o	o	o	gb1	o	o	o	gb1	o	gb1	o	o	o	o	0	0
208	2	15	5	Blastospores+	o	o	o	o	gb1	gb2	gb3	gb3	gb2	c	c	c	c	c	c	c	c	c	c	c	c	c	c	c	c	c	c	c	c	c	c	c	c	c	c	c	c	1	0
209	2	15	5	A Ringer	o	o	o	o	o	o	gb1	o	o	o	gb1	o	o	o	o	o	o	o	o	o	o	o	o	o	o	gb1	o	o	o	o	o	gb2	o	o	o	gb1	o	0	0
210	2	15	X	Blastospores-	o	o	o	gb1	o	o	o	o	gb1	gb1	o	o	o	o	o	gb1	c	c	c	c	c	c	c	c	c	c	c	c	c	c	c	c	c	c	c	c	c	1	0
211	2	15	11+13	Blastospores+	o	o	o	o	gb1	o	c	c	c	c	c	c	c	c	c	c	c	c	c	c	c	c	c	c	c	c	c	c	c	c	c	c	c	c	c	c	c	1	0
212	2	15	5	A Ringer	o	o	o	o	o	o	o	o	o	o	o	o	o	o	o	o	o	o	o	o	o	o	o	gb1	o	gb1	o	o	o	o	o	o	o	o	o	o	o	0	0
213	2	15	11+13	Blastospores-	o	o	o	o	o	o	o	gb1	o	gb1	o	o	o	o	gb3	o	o	o	gb4	gb3	o	o	gb1	gb1	o	o	gb4	c	c	c	c	c	c	c	c	c	c	1	0
214	2	15	11+13	A Ringer	o	o	o	o	o	gb1	o	gb1	gb2	o	o	o	o	o	o	o	o	o	o	o	gb1	o	o	o	o	gb2	gb1	o	o	o	o	o	o	gb2	o	o	gb1	0	0
215	2	15	5	Blastospores-	o	gb1	o	gb1	gb2	gb3	o	o	o	o	gb2	o	o	o	gb1	gb2	gb1	c	c	c	c	c	c	c	c	c	c	c	c	c	c	c	c	c	c	c	c	1	0
216	2	15	5	Blastospores+	o	o	gb1	gb1	gb1	o	gb1	gb2	gb1	gb1	o	c	c	c	c	o	c	c	c	c	c	c	c	c	c	c	c	c	c	c	c	c	c	c	c	c	c	1	0
217	3	2	1	A Ringer	o	o	o	o	o	o	o	gb1	o	o	gb1	o	o	o	o	o	o	o	o	o	o	o	o	o	o	o	o	gb1	o	o	o	o	o	o	o	o	o	0	0
218	3	2	1	Blastospores+	o	o	o	o	o	gb1	o	o	o	o	o	o	gb1	o	o	o	o	o	gb1	o	o	o	gb1	gb1	o	o	o	o	o	o	gb1	o	o	o	o	o	o	0	1
219	3	2	1	Blastospores-	o	o	o	o	o	o	gb1	o	o	o	o	o	o	o	o	o	o	o	o	o	o	gb1	o	gb1	o	o	o	o	o	o	gb1	o	gb1	o	gb2	o	o	0	1
220	3	2	1	Blastospores+	o	o	o	gb2	gb1	o	gb1	o	o	gb1	o	o	gb2	gb1	gb2	o	gb1	gb1	o	o	gb3	gb1	o	gb1	gb1	c	o	o	o	c	c	c	c	c	c	c	c	1	0
221	3	2	1	A Ringer	o	o	o	o	gb1	gb1	o	o	o	gb1	o	o	o	o	o	o	o	o	o	o	o	o	o	o	o	o	o	o	o	o	o	o	o	o	o	o	o	0	0
222	3	2	1	Blastospores-	o	o	o	o	o	o	gb2	gb1	o	o	o	o	o	o	o	o	o	o	o	o	o	o	o	o	o	o	gb2	o	o	o	o	o	o	gb1	o	o	o	0	1
223	3	2	1	Blastospores-	o	o	o	o	o	o	o	gb1	o	o	o	o	o	o	gb1	o	o	o	gb1	o	gb1	o	gb1	o	o	gb1	gb1	o	gb1	o	o	o	gb1	gb1	gb1	c	c	0	1
224	3	2	1	Blastospores-	o	o	o	o	gb1	o	o	o	gb1	o	o	o	o	o	o	o	o	o	o	o	gb1	o	o	o	o	o	o	o	o	o	o	o	o	o	o	o	o	0	1
225	3	2	1	A Ringer	o	o	o	o	o	o	gb1	o	gb1	o	o	o	gb1	o	o	o	gb1	gb1	o	o	o	gb1	o	o	o	o	o	o	o	o	o	o	o	o	o	o	o	0	0
226	3	2	1	A Ringer	o	o	o	o	gb1	o	o	o	o	o	o	gb1	o	o	o	o	o	gb1	o	o	o	o	o	o	gb1	o	o	o	gb1	o	o	o	gb1	gb1	gb1	o	gb1	0	0
227	3	2	1	Blastospores+	o	o	o	o	gb1	o	gb1	o	o	o	gb1	o	o	gb1	gb1	o	o	gb1	gb1	gb1	gb1	gb1	o	o	gb1	gb1	gb3	o	gb2	o	o	gb1	o	gb2	gb3	c	c	0	1
228	3	2	1	Blastospores+	o	o	o	o	o	o	o	o	gb1	gb1	gb1	o	o	o	gb2	o	gb1	o	gb2	gb1	gb1	o	o	o	o	gb1	o	c	c	c	c	c	c	c	c	c	c	1	0
229	3	2	1	Blastospores+	o	o	o	o	o	o	o	gb1	o	o	o	o	o	o	gb1	gb1	o	o	gb4	o	gb3	gb1	gb1	o	gb3	gb3	o	o	gb1	o	gb3	gb1	o	gb1	o	o	o	0	1
230	3	2	1	A Ringer	o	o	o	o	o	o	o	o	o	o	o	o	o	o	o	o	o	o	o	gb1	o	o	o	o	o	o	o	gb1	o	gb1	gb1	o	o	o	o	o	o	0	1
231	3	2	1	Blastospores+	o	o	o	gb1	gb1	o	o	gb1	o	gb2	gb1	gb1	o	c	c	c	c	c	c	c	c	c	c	c	o	c	c	c	c	c	c	c	c	c	c	c	c	1	0
232	3	2	1	Blastospores-	o	o	o	o	o	o	o	o	o	o	o	o	o	o	o	o	o	o	gb1	o	o	o	o	o	o	o	gb1	gb1	o	o	o	gb2	gb1	o	o	gb1	o	0	1
233	3	2	1	Blastospores-	o	o	o	o	o	o	o	gb2	o	gb1	o	o	o	o	gb1	gb1	gb1	o	o	o	o	gb1	gb2	o	o	gb1	o	o	gb1	gb1	o	gb1	gb1	o	gb2	c	c	0	1
234	3	2	1	A Ringer	o	o	gb1	o	o	o	gb1	o	o	gb1	o	o	o	o	o	o	o	o	o	o	o	o	o	o	o	o	o	o	o	o	o	o	o	o	o	o	o	0	0
235	3	8	1	Blastospores-	o	o	o	o	o	o	o	o	o	o	o	o	o	o	o	o	o	o	o	o	o	o	o	o	o	o	o	o	o	o	o	o	o	o	o	o	gb1	0	0
236	3	8	1	Blastospores-	o	o	o	o	o	o	o	o	o	o	o	o	o	gb1	o	o	o	gb2	o	o	gb1	gb1	gb2	o	o	gb2	o	gb2	gb2	gb2	gb4	c	c	c	c	c	c	0	1
237	3	8	1	A Ringer	o	o	o	o	o	o	o	o	gb1	o	o	o	o	o	o	o	gb1	o	o	o	o	o	o	o	o	o	o	o	o	o	o	o	gb1	gb1	o	o	o	0	0
238	3	8	1	Blastospores-	o	o	o	o	o	o	o	gb1	gb1	o	gb2	o	o	o	o	o	o	gb1	o	o	o	o	o	o	o	o	o	o	o	o	o	gb1	o	gb2	gb1	c	c	0	1
239	3	8	1	Blastospores+	o	o	o	o	o	o	o	o	o	o	o	o	o	o	o	o	o	o	o	o	gb1	o	o	o	o	o	o	o	o	o	o	o	o	o	o	o	o	0	1	Buried
240	3	8	1	A Ringer	o	o	gb1	o	o	o	o	o	o	o	gb1	o	o	o	o	o	o	o	o	o	o	o	o	o	o	o	o	o	o	gb1	o	o	o	o	o	o	o	0	0
241	3	8	1	A Ringer	o	o	o	o	gb1	gb1	gb1	o	o	gb1	o	o	o	o	o	o	o	o	o	o	o	gb2	o	o	o	o	o	o	o	o	o	o	o	o	o	gb1	o	0	0
242	3	8	1	Blastospores+	o	o	o	o	o	o	o	o	o	o	o	o	o	o	o	o	gb1	o	o	o	o	o	o	o	o	gb1	o	o	o	o	o	gb1	o	o	o	gb1	o	0	1
243	3	8	1	Blastospores-	o	o	gb1	o	o	o	o	gb2	o	o	o	o	o	o	gb1	o	gb2	o	o	o	o	o	o	gb1	o	o	o	gb1	o	o	o	o	o	o	o	o	gb1	0	0
244	3	8	1	A Ringer	o	o	o	o	o	o	o	o	o	gb1	o	o	o	o	o	o	o	o	o	o	o	o	gb1	o	o	o	o	o	o	o	o	o	o	o	o	o	o	0	0
245	3	8	1	A Ringer	o	o	o	o	o	o	o	o	gb1	o	gb1	o	o	o	o	gb3	o	o	o	o	o	o	gb1	o	o	o	o	o	o	o	o	gb2	o	o	o	o	gb1	0	0
246	3	8	1	Blastospores+	o	o	o	o	o	o	o	o	o	o	gb1	o	o	o	o	gb2	o	gb1	o	o	o	gb2	o	o	o	o	gb1	o	gb1	o	gb1	gb1	o	gb1	o	c	c	0	1
247	3	8	1	Blastospores+	o	o	o	o	o	o	o	gb2	o	o	o	o	o	o	o	o	o	gb3	gb2	gb1	gb1	o	o	o	o	o	o	gb1	o	o	o	o	gb1	gb1	gb1	o	o	0	1
248	3	8	1	A Ringer	o	o	gb1	gb1	o	o	o	gb1	gb1	o	o	o	o	gb1	o	o	gb2	o	o	o	o	o	o	gb1	o	o	o	o	o	o	o	o	o	o	o	o	gb1	0	0
249	3	8	1	Blastospores+	o	o	o	o	o	o	o	o	o	o	o	o	o	o	o	o	o	o	gb1	o	gb1	o	o	o	o	o	gb1	o	o	o	gb1	o	o	o	o	o	o	0	1
250	3	8	1	Blastospores+	o	o	o	o	o	gb1	o	o	o	o	o	o	o	o	o	o	o	o	o	o	o	o	gb2	o	o	o	o	o	o	o	o	o	o	o	o	o	gb2	0	1
251	3	8	1	Blastospores-	o	o	o	o	o	o	o	o	o	o	gb1	o	gb1	gb1	o	o	o	o	o	o	gb1	gb1	o	o	o	o	gb3	o	o	o	o	gb2	gb1	gb3	gb3	o	gb1	0	0
252	3	8	1	Blastospores-	o	o	o	o	o	o	o	o	o	o	o	o	o	o	o	o	o	o	o	o	o	o	o	gb2	o	o	gb1	o	o	o	o	o	o	o	gb1	gb1	o	0	1
253	3	12	1	Blastospores+	o	o	o	o	o	gb1	o	gb1	gb1	c	c	c	c	c	c	c	c	c	c	c	c	c	c	c	c	c	c	c	c	c	c	c	c	c	c	c	c	1	0
254	3	12	1	Blastospores+	o	o	o	gb1	o	o	o	o	o	o	o	o	o	o	o	o	o	o	o	o	o	gb2	o	o	o	o	o	o	gb1	o	o	gb1	gb2	c	c	c	c	0	1
255	3	12	1	A Ringer	o	o	o	o	o	o	o	o	o	o	o	o	o	o	o	o	o	o	o	o	o	o	o	o	o	o	o	o	o	o	o	o	o	o	gb1	o	o	0	0
256	3	12	1	A Ringer	o	o	o	o	o	gb1	o	o	o	o	o	o	o	o	o	o	gb1	o	gb2	o	o	o	gb1	o	o	o	o	o	o	o	gb1	o	o	o	gb1	o	o	0	0
257	3	12	1	Blastospores-	o	o	o	o	o	o	o	gb1	o	o	o	o	o	gb1	gb2	o	o	o	o	o	o	o	o	o	o	o	o	o	o	o	o	gb1	o	o	o	o	o	0	1
258	3	12	1	A Ringer	o	o	o	o	o	o	o	o	o	o	o	o	o	o	o	o	o	o	o	o	o	gb1	o	o	o	o	o	o	gb1	o	o	o	o	o	o	o	o	0	0
259	3	12	1	A Ringer	o	o	o	o	o	o	o	o	o	o	o	o	o	o	o	o	o	o	o	o	o	o	gb1	o	o	o	o	o	o	o	o	o	o	gb1	o	o	o	0	0
260	3	12	1	A Ringer	o	o	o	o	o	o	o	o	o	o	o	o	o	o	o	o	o	gb1	gb1	o	gb1	gb2	o	o	o	o	o	gb1	o	o	o	o	o	o	gb1	o	o	0	0
261	3	12	1	Blastospores-	o	o	o	o	o	o	o	o	o	o	o	o	o	o	o	o	o	o	o	gb1	o	gb1	gb1	gb1	o	o	o	o	o	o	gb1	o	o	gb1	gb1	o	o	0	1
262	3	12	1	Blastospores+	o	o	o	o	o	o	o	o	o	o	o	o	o	o	gb1	o	o	o	o	gb1	o	o	o	o	gb1	o	o	gb1	gb1	gb1	o	gb1	o	o	o	gb1	o	0	1
263	3	12	1	Blastospores+	o	o	o	o	gb2	o	o	o	o	o	o	o	gb2	o	gb1	gb1	o	gb1	o	gb1	gb1	gb1	gb1	gb1	gb1	c	o	o	gb2	c	c	c	c	c	c	c	c	1	0
264	3	12	1	Blastospores-	o	o	o	o	gb1	o	o	o	gb3	gb1	gb2	gb2	gb3	c	c	c	c	c	c	c	c	c	c	c	c	c	c	c	c	c	c	c	c	c	c	c	c	1	0
265	3	12	1	Blastospores-	o	o	o	o	o	o	o	o	o	o	gb1	o	o	o	o	o	o	o	o	o	o	o	o	gb2	o	o	o	gb1	o	o	o	o	o	o	c	o	c	0	1
266	3	12	1	Blastospores-	o	o	o	o	o	gb1	o	o	o	o	o	o	o	o	o	o	o	o	o	o	o	o	o	gb1	o	o	o	gb1	o	o	o	o	o	o	o	o	o	0	1
267	3	12	1	Blastospores+	o	o	o	gb1	gb2	o	o	o	o	gb1	o	o	o	o	o	gb1	o	o	o	o	o	o	o	gb1	gb1	gb2	o	gb1	gb1	o	o	gb2	gb1	gb1	o	gb1	o	0	1
268	3	12	1	Blastospores-	o	o	o	o	o	o	o	o	o	o	gb1	o	o	o	gb1	o	o	gb1	o	o	o	o	o	o	o	o	gb1	c	c	c	c	c	c	c	c	c	c	1	0
269	3	12	1	A Ringer	o	o	o	o	o	gb1	o	o	o	o	o	nv	nv	o	o	gb2	o	o	o	o	gb1	nv	o	nv	gb1	o	o	o	o	o	o	o	o	o	o	o	o	0	0
270	3	12	1	Blastospores+	o	o	o	o	o	o	gb1	o	o	gb1	o	o	gb1	o	o	o	gb2	o	gb1	o	o	gb2	o	o	c	c	c	c	c	c	c	c	c	c	c	c	c	1	0
271	3	15	1	A Ringer	o	o	o	o	o	o	gb1	o	gb1	o	o	o	o	o	o	o	o	o	gb1	o	o	o	o	o	o	o	o	o	o	gb1	o	o	o	o	o	o	o	0	0
272	3	15	1	Blastospores+	o	o	o	o	o	o	o	o	o	o	o	o	gb1	o	o	o	o	gb2	c	c	c	c	c	c	c	c	c	c	c	c	c	c	c	c	c	c	c	1	0
273	3	15	1	Blastospores+	o	o	o	o	o	o	gb1	gb2	c	c	c	c	c	c	c	c	c	c	c	c	c	c	c	c	c	c	c	c	c	c	c	c	c	c	c	c	c	1	0
274	3	15	1	Blastospores-	o	o	o	o	o	o	o	o	o	o	o	o	o	o	o	o	o	o	o	o	o	o	gb1	o	o	o	o	o	o	o	o	o	o	o	o	o	o	0	1
275	3	15	1	A Ringer	o	o	o	o	o	o	o	o	gb2	o	o	o	o	o	o	o	o	o	o	o	o	o	o	o	o	o	o	o	o	o	o	o	o	o	o	o	o	0	0
276	3	15	1	Blastospores+	o	o	o	o	gb2	o	gb1	o	o	o	gb1	o	o	o	o	o	o	o	o	o	o	o	o	o	o	o	gb2	gb2	c	c	c	c	c	c	c	c	c	1	0
277	3	15	1	Blastospores+	o	o	o	o	o	o	o	gb1	o	o	o	o	o	gb2	c	o	o	c	c	c	c	c	c	c	c	c	c	c	c	c	c	c	c	c	c	c	c	1	0
278	3	15	1	A Ringer	o	o	o	o	o	o	o	o	o	o	o	gb1	o	gb1	o	o	o	o	o	gb1	o	o	o	o	o	o	o	o	o	o	gb1	o	o	o	o	gb1	o	0	0
279	3	15	1	Blastospores-	o	o	gb1	o	gb1	o	o	o	o	gb2	o	o	o	gb2	o	o	o	gb2	o	o	o	gb3	gb2	gb2	gb1	gb2	gb4	c	c	c	c	c	c	c	c	c	c	1	0
280	3	15	1	Blastospores+	o	o	o	o	o	o	o	o	gb1	gb1	o	o	o	o	o	o	o	gb1	gb3	gb1	gb1	gb1	gb1	gb3	o	gb2	o	o	o	gb3	gb1	gb1	o	gb1	gb2	c	c	0	1
281	3	15	1	Blastospores+	o	o	o	gb1	gb1	o	o	o	o	o	o	o	o	o	gb1	gb1	o	o	o	o	gb1	o	gb1	o	gb1	o	o	o	gb1	o	o	gb1	gb1	o	o	o	o	0	1
282	3	15	1	A Ringer	o	gb1	o	o	gb1	o	o	o	o	o	o	o	o	o	o	o	o	o	o	o	o	o	o	o	gb1	o	o	o	o	gb1	o	o	o	o	o	o	gb1	0	0
283	3	15	1	Blastospores-	o	gb1	gb1	o	o	o	o	o	o	o	o	o	o	o	o	o	o	o	o	o	gb1	o	o	o	o	o	o	o	o	o	o	o	gb1	o	gb1	gb1	o	0	1
284	3	15	1	Blastospores-	o	o	o	o	gb1	gb1	gb1	gb1	o	o	o	o	o	o	o	o	o	o	gb1	gb2	o	o	o	o	o	o	o	o	o	o	o	o	o	o	o	o	o	0	1
285	3	15	1	A Ringer	o	o	o	o	o	gb1	o	o	gb1	o	o	gb2	o	o	o	o	o	o	o	gb1	o	o	o	o	o	o	o	o	o	gb1	o	o	gb1	o	o	o	o	0	0
286	3	15	1	Blastospores-	o	o	gb1	gb1	gb1	gb3	o	o	gb1	c	c	c	c	c	c	c	c	c	c	c	c	c	c	c	c	c	c	c	c	c	c	c	c	c	c	c	c	1	0
287	3	15	1	A Ringer	o	o	o	o	o	o	o	o	gb2	gb1	o	gb1	gb1	o	gb1	o	o	o	o	gb1	o	o	o	o	o	o	o	o	o	gb1	o	o	o	o	gb1	gb1	o	0	0
288	3	15	1	Blastospores-	o	o	o	o	o	o	o	o	o	gb2	o	o	o	o	o	o	gb1	gb1	gb1	o	o	o	o	o	gb1	o	o	o	o	gb2	o	o	o	gb1	gb1	gb3	o	0	1
