# Supplementary material for: Defensive behavior is linked to altered surface chemistry following infection in a termite society
Source: Sci Rep. 2023 Nov 23;13:20606. doi: 10.1038/s41598-023-42947-9 (PMC10667546; doi:10.1038/s41598-023-42947-9)
Supplement: Supplementary file 2 — Supplementary Information 2. [file 41598_2023_42947_MOESM2_ESM.zip › Data/Data/Data_CHC.csv]

Sample	n-C12	n-C22	3-MeC22	C23-ene_1	C23-ene_2	n-C23	11-;13-MeC23	4-MeC23	C24-ene	n-C24	12-;14-MeC24	C25-ene_1	4-MeC24	C25-ene_2	C25-diene_1	n-C25	9-;11-;13-;15-Me25	C25-diene_2	5-MeC25	4-MeC25	C25-diene_3	3-MeC25	12-;14-;16-MeC26	6-MeC26	4-MeC26	3-MeC26 + C27ene	n-C27	11-;13-;15-MeCe27	C27diene1	C27diene2	5,17-DiMeC27	11-MeC35	12-MeC36	11-;13-MeC37	11,15-DiMeC37	5,15-;5,17-DiMeC37	13-MeC39	11,15-DiMeC39	5,15-;5,17-DiMeC39
12h_B-_02	4727497	25451	7997	279813	35800	1899675	207047	423266	159133	1954975	612960	58493	6268362	3011950	1960666	10202040	8272545	1437528	479947	2278366	1297444	2269268	333338	73846	431127	53255	96759	48147	106407	87235	19256	1242474	320491	2130644	649400	843247	894601	622740	579671
12h_B-_03	4992858	26560	8238	283996	37212	2078099	173552	433022	154633	2224833	532053	71969	6781535	3139992	1661558	12036474	8161086	1198995	393545	1775355	1330694	2482843	242101	99814	416529	54047	111280	51217	130760	95445	21722	1132691	294760	1810185	503490	690003	764693	480892	455158
12h_B-_04	4767144	27094	9180	298927	45559	2185361	207695	474785	184283	2406128	660009	51604	6956637	2977576	2115906	11451851	9091466	1720121	487165	1918437	1060123	2682182	307622	97689	383457	58889	105349	57461	129789	102986	23814	1163015	302053	1925434	536267	754833	807192	542060	500671
12h_B-_05	3848597	14103	7514	168169	16029	1022462	86338	217021	53152	994990	249075	25212	3076577	1678823	437986	4847753	3612728	568732	231208	921761	779456	1139185	117740	39845	123241	24941	41088	21605	51302	45882	9701	719225	205108	1365467	393087	522378	647634	456407	418161
12h_B-_06_(C5old)	1195894	27869	2599	199833	16906	2534381	224300	487464	174521	1448495	415989	16564	4361961	2836322	1845985	6221673	6244653	646555	552344	675637	816256	1565201	242725	46977	245147	65692	59697	30493	30615	25845	10591	245286	56798	352939	135378	208089	97792	78622	71182
12h_B-_06_(C5new)	1800842	30939	7421	327648	17390	2293575	218434	411345	150979	1258189	417869	14339	3758741	2268531	1099448	5956152	5913308	680529	518669	731770	976783	1564208	247620	65113	241086	36806	76503	35965	72851	31258	17855	265529	51756	287896	130352	156788	105800	97738	75181
12h_B-_07_(C5old)	1070449	36128	7037	231514	20878	2925937	229349	580963	150406	1716407	439684	21298	5107076	2641421	2026371	7680273	6380464	730576	477075	833696	1203815	1895181	238394	52053	224968	35332	57574	22438	35420	14356	5826	328865	66084	383353	157046	191290	107512	78259	84588
12h_B-_07_(C5new)	604522	15858	5081	101525	7569	1289006	83529	226873	55344	795468	176054	12331	2288615	901912	686772	3637245	2519456	155412	200552	386237	399634	790850	74059	23488	97104	8730	31974	14316	24035	13405	5662	181714	43587	291725	126085	150129	106510	107609	85269
12h_B-_08_(C5new)	2238399	25366	5481	238226	19897	2456994	151277	426657	128730	1468456	306092	22127	3941151	1988057	1246302	6638488	4138899	405331	331320	657219	943585	1485227	128766	38367	175624	15095	62655	26232	40067	27700	10831	300397	78421	502107	207611	241255	196080	157656	144455
12h_B-_12_(C1)	2043775	52478	6728	795447	33900	3758330	373472	567725	300039	1985482	547610	50491	5620469	4825167	2084843	8626068	7700086	1997438	1897225	1845626	389364	2417948	219147	78875	272703	58912	50701	33961	202650	30682	33421	251447	62411	482665	199996	156858	175303	152821	108699
12h_B-_13_(C1)	2283294	27002	3179	352306	10649	2033900	192719	296368	144690	1128712	290908	33649	3364736	2230961	1125501	5194502	4311207	1064380	995822	561049	502210	1330362	114042	50499	129635	61031	43061	20697	106504	19152	16438	167984	37585	287154	99856	87995	104039	75267	53843
12h_B-_14_(C1)	2388660	17872	0	266202	14331	1795519	122522	220081	104813	990524	217051	24492	2887219	2137863	1121890	4514990	3261138	783396	677623	383403	731549	1181057	82110	43297	97852	32535	37834	14086	77150	12466	15308	154168	38646	315561	121340	96444	118710	86725	58933
12h_B-_15_(C1)	1528630	24417	205298	342289	10578	1759903	198316	288714	132944	1017785	282719	19221	2913491	2495665	1333778	4558705	4214696	976621	993374	525249	570279	1250713	102189	45573	110576	29978	34738	17441	73900	429	21737	118113	31707	237981	106198	83479	84205	67946	64863
12h_B-_16_(C1)	1744143	41161	8251	352480	11830	2879918	201484	403908	159199	1591242	324654	25184	4179456	2105081	2324747	7062448	4931116	1112315	876953	836567	820186	1757845	119521	58087	140735	49613	40489	23530	113237	17444	20304	211097	53512	387718	165067	128458	156864	113062	85422
12h_B+_01	4866471	33498	15262	337205	49945	2640911	258340	590907	227053	2749501	734744	66220	8525177	5247833	2082005	14011597	10750479	2291317	498356	2397103	1491592	3212594	382636	94950	226085	77595	122477	48025	203251	121354	28433	1681373	440255	2715023	846184	1033892	1169574	829747	742749
12h_B+_02	4758422	26632	10899	342656	44710	1952326	214629	428186	185304	1881883	586688	71774	6025488	4179666	1851929	9672735	8498147	1832382	474657	1879974	1073543	2324522	336748	82868	481515	92207	90644	58769	123513	75703	31880	1033539	278040	1762298	520149	704742	738589	499905	472312
12h_B+_03	5585160	23076	8767	243349	34320	1836867	175280	393625	127821	1900240	518064	62130	5763142	2563759	1621371	9989982	7022802	1345157	314581	1467309	559844	2065304	277371	73906	355196	45530	92309	33787	101414	93659	17651	1005044	265758	1661018	477705	596635	681750	456404	401468
12h_B+_04	4585259	29069	10333	371185	50212	2257923	251152	546817	222028	2258160	747658	107749	8121567	4350584	1729460	11667988	11146157	1696579	461439	2314547	1794224	3236040	393813	110700	298907	76262	81230	67724	166777	112907	33075	1636565	433138	2651794	817447	1067718	1119367	763378	715772
12h_B+_05	4800514	21864	7282	214494	32414	1722115	153492	375123	137197	1802973	463439	63013	5670073	3017577	1490447	9429144	6748369	1019997	375195	1612374	1252909	2128087	278334	77622	316422	45840	89616	42432	105989	64974	18819	958860	249837	1556115	431697	581233	633951	416205	386161
12h_B+_06_(C5old)	576376	13771	4006	86370	3814	1317960	103433	237347	66935	800758	222332	14412	2602637	1268862	1534224	3652423	3105953	280806	242485	457055	584175	906880	91703	23164	103752	10672	21369	4970	11474	4650	2641	167427	30786	179571	56288	81662	31034	27280	26078
12h_B+_06_(C5new)	1867837	23612	8243	147500	10001	1946461	150950	419557	113120	1185571	323161	29463	4095048	1745904	1226087	5310424	4648064	290956	496156	684884	620184	1534827	144214	47301	180835	34591	52223	27459	44123	25607	11401	387129	96652	597453	290840	337083	217350	204133	176342
12h_B+_07_(C5old)	1255532	54827	14669	299776	28706	3877028	260434	734885	266673	2221736	546957	23718	6726037	4471885	1895793	9656775	7749155	717764	677587	1191484	1460744	2444027	327551	69172	373978	38583	85979	34737	68461	31458	10886	389004	74063	538296	178240	231355	148065	105629	117541
12h_B+_07_(C5new)	1480504	29150	8212	143715	11126	2143101	130559	424461	102069	1294929	285798	28850	4247108	1214512	1194402	5779155	4033897	288412	463715	653829	960021	1624291	123499	37321	169562	60377	46129	23920	40084	26591	9214	337247	77160	486010	232859	258314	190802	175653	142837
12h_B+_08_(C5new)	1338973	37745	33255	144333	28409	1646732	133383	350369	94025	1018888	238976	25194	3628276	1457450	1154488	4716764	3732280	244877	350815	649674	533956	1388359	116536	35569	139148	18139	365	485	40132	2635	2347	298213	73667	389371	202520	234658	163837	146795	138883
12h_B+_12_(C1)	2381924	23283	1081	251843	6759	1641344	134922	237848	85792	840352	218687	20200	2565003	1517139	1375389	3665131	3195354	912628	720293	422848	415752	957834	77684	31155	74411	12896	34732	10855	60716	201	7290	86313	24284	189714	66028	55291	52374	47408	35964
12h_B+_13_(C1)	2612988	25442	2046	366090	13575	1862380	147223	284408	126684	982895	230865	53840	2703880	2357776	1421652	4266039	3163513	858155	826730	524876	387098	1090622	79576	40159	91713	32675	42751	12838	80717	13390	12901	144945	481	241488	107351	77018	95378	87805	45345
12h_B+_14_(C1)	1900549	25078	4325	362312	22507	2039526	153973	291502	143678	1047637	227028	22623	3085607	2314385	1521357	4664855	3218554	770186	665902	516258	664662	1210112	77430	46055	110196	37532	53687	15696	81596	58	11286	150571	40420	249587	99163	72554	107374	69697	43694
12h_B+_15_(C1)	1559250	32720	7508	520687	21707	2944305	261596	480349	199214	1569731	422892	32544	4529091	3469458	1450120	6919813	5962221	1542043	1429548	777944	848037	1898290	159164	84835	183230	63253	59860	20215	159948	20649	28769	171898	49606	311079	122332	100455	117783	87540	58744
12h_B+_16_(C1)	579694	7761	0	91315	1452	558922	50991	94590	30094	330043	87101	5526	950140	459140	464975	1467637	1284822	503098	88218	148423	145483	381796	30763	19390	28738	10264	211	689	648	223	8075	26690	179	60259	25456	21499	20997	22165	18158
12h_nT_01	5684007	21237	6601	227037	19920	1421719	112520	275550	81073	1557129	359328	52843	4430106	2066424	1288558	8293006	5713340	1077765	349362	1127401	893382	1688987	190204	52202	228395	41635	77069	33536	90658	67976	17609	792185	198588	1332303	374767	535749	572769	368491	372396
12h_nT_02	4976654	20221	5620	202312	21571	1673756	130509	332697	104855	1788201	393211	49464	5036532	2440964	1389522	9604409	5986707	919510	346005	1190605	1187665	1887218	212547	61226	294396	36734	88434	25791	79642	66419	15072	863425	223356	1444779	409424	562299	605964	398184	377918
12h_nT_03	5184100	13527	7485	114227	13897	1391400	88474	237034	72770	1669148	285783	38827	3956657	1925023	818455	9291326	4505026	800787	283217	986573	1008132	1435221	170766	50518	225093	32122	91283	33457	58678	84462	12975	671884	170577	1107032	283098	407144	466686	312154	278348
12h_nT_04	5709682	18716	8217	158689	18384	1608204	113496	293767	117952	1851360	359901	35600	4757432	2082098	1495330	10184837	5720886	953546	334727	1332982	951229	1743055	197295	57711	275572	37306	105292	34600	88915	78696	18441	819932	212956	1346165	395633	503197	573059	386735	370827
12h_nT_05	5272682	15163	5101	140247	19631	1408566	98460	247488	70494	1591383	301285	37290	4089982	1438291	1081707	8925052	4652154	833417	302815	1267691	586140	1468908	173115	56364	200698	32256	88253	24041	84929	61869	14545	572826	141134	924625	242791	332834	365295	240744	224701
12h_nT_06_(C5old)	1189006	22127	6433	124402	4817	1713051	114508	297986	80499	1049474	238603	15939	3041930	1490746	941989	4691732	3427067	284747	335790	557202	618515	1181882	107101	18220	145636	13478	55228	6962	14107	7141	4183	200350	35920	200548	58261	88315	36011	30792	36206
12h_nT_06_(C5new)	1582012	24246	5756	141367	8709	1799393	171457	363829	112265	1158089	357173	25165	3593992	2033436	1263136	5311729	5010183	315044	433662	633070	610040	1384358	145527	44785	160412	69758	92756	28550	41111	25334	10744	263084	65745	354243	194305	228532	141218	135809	121450
12h_nT_07_(C5old)	1151688	43251	10190	246642	17089	3436899	195391	511026	144263	1692942	377543	10394	4118112	1775837	1347414	7410502	5440381	539312	426989	885837	922063	1460004	195414	38318	237769	52830	39979	17510	20915	14445	6349	294670	62470	387106	114965	145973	97296	74928	68620
12h_nT_07_(C5new)	2348488	40137	12611	227419	15722	2509119	196067	465458	147872	1481802	383290	25639	4307754	2676092	1599683	6831049	5323542	448990	509417	739087	889681	1683288	151487	66283	233747	105411	115090	38560	53310	36923	11103	386013	92235	543838	281150	318028	217512	208259	174678
12h_nT_08_(C5new)	1752817	20999	9410	119708	7442	1588691	110169	296922	81902	981768	213579	20238	2986948	1165752	809328	4478074	3188622	240782	336142	583905	737555	1166421	98880	43284	132146	48566	61386	19699	28124	24026	11245	227067	53675	299177	154426	184717	112603	108277	99613
12h_nT_12_(C1)	2511123	46087	4709	508147	33641	3435963	284097	535516	195193	1846057	435654	36518	5231077	3551533	2180030	8098348	6215569	1315737	1433068	594978	840933	2321342	158219	74387	190666	37621	38973	31216	140339	19184	27461	310375	72054	519913	231657	181622	172582	166681	116564
12h_nT_13_(C1)	1740672	18839	1520	277538	8878	1791243	117323	218371	80302	890519	185472	10769	2330935	1676490	821904	4125351	2741716	630649	483047	427864	466996	989986	61963	28040	69871	17002	21302	11641	50294	103	6520	137187	29060	236173	88726	66071	85538	58704	43413
12h_nT_14_(C1)	1283792	28674	0	415237	20310	2872801	228720	471758	164657	1518030	358638	26758	4414918	2866352	2111739	6419616	5078406	961076	1195526	728963	736056	1809366	142052	71538	148587	57795	1290	20222	131654	1090	26074	253992	60594	454314	204669	159839	208326	158596	92158
12h_nT_15_(C1)	1640382	41905	17962	679970	20296	3245329	319581	588450	217101	1727760	468418	45465	5825112	3256582	1948270	7726777	6695852	1838835	1418260	765096	1309182	2567690	180493	122628	239385	80069	53377	31419	162280	1247	47232	250509	62649	409174	180356	147070	138959	114718	80036
12h_nT_16_(C1)	1721615	12302	2085	182773	4037	1191272	94543	169769	55470	697565	151375	10558	1822285	1036736	871425	3210274	2181225	392229	498136	278625	262555	705891	45806	19552	53181	20640	14076	8034	31369	3324	8038	100562	25125	176143	72418	55751	58764	47634	31703
12h_R_01	3066696	8774	3977	55133	9445	803870	63099	156765	53727	901986	201676	21301	2407383	982379	755526	4919034	2923651	444216	189652	810891	690484	890421	80912	29743	62530	15296	50327	17508	41693	57990	6207	378423	97598	627317	164712	252462	244450	170660	156349
12h_R_02	5111470	17042	6048	117791	23128	1653791	114768	313237	96137	1914894	378336	39278	4797474	2482776	1533884	10738310	5805853	922174	372137	1791025	901293	1792370	215613	56733	282579	39186	96524	28728	87416	72911	12853	833334	215269	1447696	241789	526745	622512	392467	386310
12h_R_03	4517513	22072	7380	160269	25179	2012798	138278	365372	131954	2184491	431649	56209	5869238	2420565	1744824	11927692	6679985	1145437	442208	1566813	928081	2129313	258617	72958	344067	42813	112026	42850	95958	81188	18318	1033738	242203	1736478	434906	610952	659335	430507	399698
12h_R_04	3825847	14775	5716	145788	13477	1264439	91711	237086	69026	1339117	276968	37859	3749930	1484334	792791	7341965	4211381	731758	278245	713959	967831	1355699	125261	52107	195551	25353	74793	26323	59977	61514	12701	584029	147051	950997	259137	338210	376515	246970	216135
12h_R_05	5036683	19085	6070	196173	22430	1721143	127059	306624	101790	1982320	392367	43362	4929450	2297606	1172641	10301400	5931951	1165952	344714	1458660	855428	1785650	211903	64914	283373	37301	98743	34279	89917	72526	15339	806319	205741	1325974	374952	476203	538657	363991	324113
12h_R_06_(C5old)	1034406	26962	7764	117097	12225	2250119	128930	386908	94764	1410122	302220	11744	3880052	1678074	1158955	6492229	4536601	314415	318459	747830	826898	1490913	155432	33037	191808	37933	53390	16093	23183	12683	5819	231897	54569	337105	113747	162777	75316	64203	61687
12h_R_06_(C5new)	1768307	9874	5924	63180	4123	704418	65767	128822	30306	458336	108976	10402	1375142	471987	535670	2123262	1715339	434157	139860	191195	253431	491793	50278	462	39907	19901	214	368	192	187	312	89952	183	115967	69608	80164	58855	49385	43237
12h_R_07_(C5old)	1188546	42206	11856	325681	18107	3710588	259426	474684	160202	1764090	432436	15282	4416740	2537884	1242436	7831357	5597737	595513	461079	999110	796696	1481110	194844	37307	234359	8340	48844	17457	21689	14832	8664	281932	50119	358279	95267	136140	92542	72709	63582
12h_R_07_(C5new)	2360432	29525	9806	131416	12582	2188735	162298	439247	121154	1449920	339609	24804	4293366	1748605	1348237	6781374	4844465	335948	493718	777505	712308	1718316	145609	71956	212243	165655	240821	38025	52354	33276	15131	320576	79490	458483	248683	287771	183629	183621	176280
12h_R_08_(C5new)	2258743	24318	11890	158675	16162	1769642	138499	308433	97470	1174949	249464	17248	2926994	1162171	955402	5678214	3777302	338945	265185	529151	644928	1133100	104526	103598	197242	178865	315665	28007	39564	47764	16457	260481	60250	331494	156584	159743	131077	138315	88341
12h_R_12_(C1)	2060345	29463	2649	310708	9126	2052799	150555	319516	116219	1105650	249342	27042	3622535	2321583	997832	5103453	3636830	899079	731639	560135	701699	1416850	100867	54268	125850	47013	139369	17658	75925	19403	18261	148386	49701	321667	149780	123249	104318	108115	71332
12h_R_13_(C1)	1913662	43204	2827	432246	18413	3135333	250774	479029	213722	1755742	384480	46772	5274234	2868247	2429887	7791377	5401584	1158206	955172	916679	845096	2176718	143552	75423	198057	61372	235365	26898	132953	30486	25876	246270	59911	423242	192066	152246	151324	123327	81207
12h_R_14_(C1)	2758023	2031	0	425697	36618	3114270	192842	459866	179531	1754069	394903	70294	4619278	3264544	1680374	7911772	5456814	1164006	1073485	712058	774363	1946338	164982	1341	217854	99171	183497	1350	2057	1316	1113	253995	59535	458004	185297	198274	166546	141916	100583
12h_R_15_(C1)	1990946	26540	10263	316246	18262	2365883	214589	360322	131146	1392136	313899	31615	4078809	2236039	1253666	6216122	4399594	722764	837668	487647	1006659	1662111	112531	65154	160541	82243	253750	20005	91473	1951	17820	227633	689	408399	185519	166828	146581	122744	86789
12h_R_16_(C1)	1098167	25513	5220	315123	11068	2208035	172129	331376	123553	1243246	276381	30919	3587743	2417698	1270520	5695260	4103129	1399898	237397	512226	652443	1583588	105774	55173	145635	85018	133791	19159	110830	14014	20261	157642	34851	255864	131810	105038	111149	93645	61995
15h_B-_01	4311867	42640	14170	432982	49071	2475060	288495	571453	240330	2648515	805485	109731	8346112	4688712	2258469	13065523	12321696	1188219	508091	2234717	1805653	3170042	316415	112051	516842	81077	117155	44064	171454	118176	31811	1590877	427616	2840131	756685	1145409	1219558	790317	786487
15h_B-_02	5036661	41856	15418	317171	54419	2675244	224598	504075	201067	2576400	654798	86704	7252400	4042332	1907152	13736400	9682123	1656729	427617	1896414	1407169	2480255	340173	97179	508885	56830	116156	60956	130224	118780	31838	1336173	363211	2376725	652812	914365	1082439	655353	639471
15h_B-_03	3901829	35097	12441	382704	50988	2498768	250041	571790	225076	2527271	792103	65531	7996470	4555426	2605315	12803474	11137899	1805276	652198	2428231	1423831	3164696	362910	105446	477101	65240	112759	64323	161912	140022	22880	1453686	397774	2619757	716165	916050	1111697	723629	650207
15h_B-_04	5205591	31150	14164	404311	49646	2525451	244332	528112	235703	2702025	762562	71177	7790418	4148019	2638144	14355175	10840327	2018965	596399	1913557	1884717	2952042	335629	116488	465802	68314	130986	56928	198999	108420	26938	1326821	351698	2188452	632488	843450	941465	603159	559273
15h_B-_05	4571506	35541	13955	337655	51884	2442533	256505	599687	287280	2607300	822537	99441	9314371	5448179	2279094	12906625	11753674	2412357	626731	3049782	1485883	3210572	409069	120891	497299	78634	99488	63697	175532	114604	32142	1696798	426439	2915343	863753	1153172	1256080	881338	795732
15h_B-_06_(C5old)	1180007	18355	3502	214408	7329	1815790	159548	315792	104268	1089932	302884	11969	3249136	1803007	1350889	4891322	4250646	464564	395981	627398	792365	1206337	157486	25104	189969	30329	34905	12154	17434	8040	5476	216073	38752	243120	76112	112834	50165	37012	37479
15h_B-_06_(C5new)	1804648	42032	13791	460236	25904	3306260	354382	727154	206764	1970530	632395	29667	6179080	3088413	1966370	8678812	8486571	809009	739366	1250877	1071637	2407929	305358	90640	304171	45284	93189	50902	72837	54484	24328	523909	118928	719498	381027	449659	274765	265566	256687
15h_B-_07_(C5old)	1316684	38231	10053	251418	19950	3054811	266300	598159	160285	1702600	507866	27341	4926229	2994840	2443320	7779242	7201767	648647	672547	1017087	1246297	2017855	240452	48987	236195	24884	52564	18378	27591	10183	8104	309130	59556	379146	134716	194533	103910	79162	77876
15h_B-_07_(C5new)	1896834	41099	17759	428274	21142	3305822	420620	825675	202068	1584285	849707	47665	6763827	2928610	1928790	6826341	10295635	894971	747539	1226257	1251929	2466349	285784	72419	331433	72386	42816	46274	59081	33558	18094	329644	91746	562735	295595	340552	224916	192592	153427
15h_B-_08_(C5old)	1696623	25423	11346	191530	29376	2314629	216855	484142	155790	1339620	451250	12290	3940270	2607685	1192077	6101576	6494092	486728	528337	849931	1158012	1733301	240623	87049	241101	62646	69409	53513	49738	34757	21068	275771	57387	383777	179288	216302	135805	154978	117063
15h_B-_08_(C5new)	1865995	42962	16547	520822	27709	3169747	273054	665566	207480	1594869	632439	34310	5401182	3114114	1725753	7260315	7773986	985144	623305	1144398	1137544	2016111	213751	74882	334973	61658	51059	45842	63314	33129	13178	355257	81367	449592	212959	247993	179437	163203	132165
15h_B-_09_(C5old)	1602543	35618	7995	315190	23785	2620571	196068	524570	167174	1535137	408450	17402	4778214	2290857	1184199	6821797	5611009	500111	575213	860869	912426	1915213	184938	57175	218010	28702	61772	33128	45769	30450	15496	362585	80371	502403	237106	282381	167122	179847	177669
15h_B-_10_(C5old)	1805203	29200	6641	226817	15721	2430696	216216	482432	172925	1497983	412958	21837	4357718	2865805	1292883	6622785	5579822	412457	534118	806678	964475	1767458	200099	62067	203381	40789	61048	29180	64278	28184	14307	323419	70582	406971	214661	266077	133246	158972	161555
15h_B-_11_(C5old)	1529508	14253	2428	150115	7798	1171101	92138	213259	64584	761215	202080	10202	2032394	1036778	582669	3422256	2734619	169014	199725	352922	350226	735788	4964	24391	82437	23622	28143	14975	17859	11272	6612	139819	32709	191361	93973	103319	60543	71982	61355
15h_B-_12_(C1)	1871193	30204	3103	507721	29675	2283488	247203	360751	167885	1265157	380101	28589	3574481	4100439	1564155	5465457	5340487	1355128	1294610	1078707	349670	1511143	148863	68882	146281	32303	27148	25859	122161	8100	23973	160264	37364	92737	133692	100426	101047	90990	71844
15h_B-_13_(C1)	1930734	49871	5333	708354	27616	3664294	368485	595743	271508	1978141	549416	42844	6010989	5305649	4435851	8379810	7409258	1907610	1971411	861505	1310062	2432067	213499	119726	278712	143021	451082	31942	198385	27215	40549	263285	56679	430754	205859	169617	148291	142544	104219
15h_B-_14_(C1)	1915906	47853	16970	648677	19419	3290043	262847	489854	230951	1687030	379531	25574	4961540	4437083	2077076	7115385	5225924	1475384	1323475	884520	1133448	1770476	141306	72905	177980	39878	33653	23664	125492	22169	22967	237505	58559	484151	176854	137526	173464	128376	89982
15h_B-_15_(C1)	1467250	1163	0	299092	8387	1730789	139073	267473	123310	978796	287609	34810	2792004	2768366	1403553	4437699	3911204	998426	796126	414682	550933	1082789	1643	1073	6048	4045	854	1247	3441	7198	461	3972	1962	266651	1323	1327	79143	5798	1995
15h_B-_16_(C1)	1409524	35193	5918	407900	21005	2432860	228541	357033	162284	1184597	328055	24718	3432844	2087550	1895994	5156140	4549152	959454	1186278	789211	288341	1258122	110502	68497	131934	54773	25028	19252	102673	11019	27126	175816	44297	335302	150511	110036	130097	111438	73702
15h_B+_01	4794329	40213	13850	578233	69207	2842284	313357	663844	289614	2703646	916912	75675	9028559	5394651	3548157	13539312	13299178	1402676	585507	2390173	1761026	3375654	366437	131776	648583	74250	116120	49646	251757	155838	41633	1679261	448438	2864831	823508	1133584	1247140	827542	769576
15h_B+_02	2157369	11296	3856	193380	18861	877170	113355	220406	99195	862557	333830	41286	3266594	2109889	1052383	4354075	4852328	703333	259711	803470	528734	1225975	191694	50461	193944	25844	37897	30320	57777	37025	10015	591943	155765	954862	292314	377475	355045	259697	228629
15h_B+_03	5344255	33675	11810	415759	55695	2688965	277672	600150	227904	2825692	805610	111641	8902665	5277965	2953561	14556290	12042350	1955347	574176	2309835	1462939	3342329	472189	107675	568914	70193	124729	66608	169976	112447	30992	1734865	457378	2772691	802925	1091713	1147128	780706	709356
15h_B+_04	3032301	19748	6479	290595	25941	1466319	143042	315251	129710	1423613	423176	62514	4761136	2505633	1256837	7223538	6283582	1197080	369298	1192353	554288	1732399	244319	70390	255395	42603	69994	41889	88143	57961	17885	777949	201053	1258061	366132	486336	519223	335605	304917
15h_B+_05	6085607	36636	15839	360753	56466	2743726	263605	627669	214242	2758491	881263	84080	9061756	4376622	1750913	14243275	12077259	1921049	683554	3312853	1842835	3524467	396173	129532	513021	81523	133772	65570	178949	143154	30413	1462891	387522	2370559	689249	976276	956280	684899	639398
15h_B+_06_(C5old)	1312427	18532	8371	158899	10464	1731145	173697	350441	107323	954526	335160	3821	3246990	2295594	1133878	4398416	5014146	348790	415411	716145	863796	1291682	157923	30448	164858	66039	28753	13038	19278	7472	7229	244505	39872	224535	74879	111059	45213	40060	39010
15h_B+_06_(C5new)	2011225	31253	10759	166029	11022	2253937	145359	447128	117426	1304769	305542	22980	3977297	2010690	1110758	5909438	4335251	301238	406731	669369	950847	1615016	128723	28877	173859	70282	50981	24973	51723	27242	10056	349466	82202	477542	240195	255700	185264	165473	144430
15h_B+_07_(C5old)	1049913	47208	15662	329022	34357	3912006	255923	737466	213084	2091097	519687	37328	6370356	3776325	3153817	9216645	7518588	941756	769691	1312745	1293448	2097480	298862	69107	311210	43591	67588	24363	53352	20160	9111	403419	73846	459350	136044	189357	109963	75419	76282
15h_B+_07_(C5new)	1421142	29295	8327	144878	9233	2181509	151462	435357	121951	1318709	334138	35601	4202782	1897314	1449822	5842785	4735714	396509	477657	587207	760812	1486400	145711	51969	167782	45621	52580	27186	37928	25575	12278	332688	74079	492803	251236	296162	189833	166482	162261
15h_B+_08_(C5new)	1517245	56198	23089	416996	39905	4298163	354874	972344	273978	2465418	717548	46996	8378449	4453479	1887183	10808438	9851997	703098	926297	1535731	1651141	3417664	309125	116510	403745	102691	89280	59224	58276	51424	165	524796	120258	719629	360715	404750	280358	230272	202722
15h_B+_12_(C1)	1778727	33404	2985	338271	16835	2775664	201309	355746	166013	1336251	321674	21141	3544459	2939220	1754654	6037949	4735431	1407313	1404437	772751	888233	1342866	118695	55367	123394	28087	28288	20357	95406	3061	15226	204342	37325	346656	137645	97297	113091	88085	61411
15h_B+_13_(C1)	1409926	27564	1685	499606	30867	2481664	253133	414596	175913	1344228	387844	33301	4514514	4073299	2823190	5718819	5429615	1269703	1294903	1289838	367392	1869219	150705	62030	143789	39337	27762	23240	122347	15744	17579	211288	49182	316855	150759	129548	110245	105410	76867
15h_B+_14_(C1)	1876893	61913	15699	751229	45073	4472409	404665	777173	382197	2405582	622399	57405	7442312	6996051	2112101	10437490	8495431	2394213	2206892	1215283	1330511	2998347	267653	133024	302849	93440	71514	45792	270516	36351	37688	319120	81657	582230	253895	200246	209774	164851	119307
15h_B+_15_(C1)	2043615	54460	19262	565497	29081	3903441	305247	595389	268801	1959738	451518	44171	5867336	4899033	3597704	8451051	6010453	1898335	1842952	1036081	1256184	2398473	171135	88287	230873	108872	40307	31922	155579	33954	34151	291858	75181	532970	209311	163516	208473	140509	92979
15h_B+_16_(C1)	1396356	49672	13552	1018527	26780	3890712	530623	725915	358515	2097237	728674	60801	7683413	5111910	3852458	10583394	10768984	2559018	2250237	1464279	1825506	3368282	328678	220308	378245	123939	1557224	57473	295131	30195	83406	204838	47067	305008	124097	107543	114250	92816	55917
15h_nT_01	4019232	14583	5590	155188	18588	1325394	93409	234844	72493	1465348	309527	35961	3579429	2084985	863588	8009022	4775434	902020	256865	1085718	796391	1330739	190088	52033	295162	33534	74387	33880	76113	81181	12871	591495	152842	976312	255068	376954	377575	239955	247366
15h_nT_02	876731	2297	0	26967	3491	249145	19277	42422	15594	259232	54564	6889	666317	296811	142360	1365235	891147	132822	48356	158167	111863	242804	34998	9832	44264	5542	13259	5551	11759	0	0	91315	18754	123241	29925	51151	37305	22086	23072
15h_nT_03	5220627	20355	5071	209410	20350	1837716	133392	330196	113206	1942273	416709	48909	5247241	2250492	1787956	10372225	6642839	913710	261635	1465125	932946	1935510	255236	75249	213639	53320	97347	48363	99802	65525	16992	872655	221437	1429604	355645	499465	571074	366857	350910
15h_nT_04	4007527	17600	7001	241424	26211	1742455	150414	315142	106467	1878749	437965	50503	5036128	2540385	1881442	10201254	6749088	1381552	379737	1220892	784697	1848444	228436	76697	314706	45278	95512	34646	104297	62127	18333	771547	190154	1229581	360851	497870	504775	322041	325529
15h_nT_05	7017971	17495	5236	148467	18261	1654072	117142	309887	80021	1954547	366323	41589	4820200	1402834	1290801	11014623	5631844	790572	309167	1257560	849280	1734513	196466	56250	257997	36474	87963	72123	79632	157027	20594	774150	199179	1301087	342353	473276	574686	370999	311909
15h_nT_06_(C5old)	994642	6637	2800	39095	39095	1169196	67711	174040	36448	706169	158054	6135	1882420	851243	935463	3324611	2521607	191276	235579	418233	546577	590751	56758	8375	75131	27763	14999	3217	112	35	24	128765	22221	85528	26849	39619	71	37	0
15h_nT_06_(C5new)	1856240	41773	12176	264192	16396	3463883	218475	503644	148286	1754726	410131	25846	4536863	2325980	973114	7810767	5637573	451689	467909	853279	1188759	1642690	175328	73826	291067	127235	203507	38397	31316	53704	21554	324965	73054	420100	195950	186784	160524	144951	108318
15h_nT_07_(C5old)	1194557	25642	9458	175794	19419	2980088	177753	374911	108643	1444175	333522	15074	3569606	1698432	1143998	6255814	4638052	389664	381461	671196	836419	1275615	143997	20667	186271	12950	28979	9918	14011	8445	4418	243122	44029	295660	84360	104609	61607	45519	35731
15h_nT_07_(C5new)	1610378	39527	10170	229152	14769	3160586	170107	413513	122570	1605791	345925	18172	3724754	1661753	1035793	7437921	4697712	447862	343452	797859	896177	1355451	145670	48795	231838	29597	52564	32798	53648	27853	12847	317551	77784	530565	199782	198645	186286	152962	114512
15h_nT_08_(C5new)	1612970	48787	18270	306700	21341	3907800	257375	605982	200273	1969090	478733	25111	5402634	2556204	1591007	8419142	6479402	646722	547949	925768	1333314	1932045	171227	57658	291365	19476	57371	33901	40842	30403	11214	327398	74920	499769	213819	240835	192381	118627	98124
15h_nT_12_(C1)	1695303	28334	2948	320858	12261	2466213	163266	272184	111745	1455067	213007	16924	3227577	2085149	1374947	6927435	2886022	744582	635836	524794	660155	1079498	77373	33320	115920	18078	51017	13713	77406	10884	10599	131814	33197	270364	89684	71508	78255	71108	52120
15h_nT_13_(C1)	1561690	37843	3943	320456	16407	2654351	230260	410249	166956	1545943	341112	28004	4215468	3324536	2079078	7093292	4740200	1125184	1136399	836492	685103	1769577	126453	47919	162024	54005	40801	22900	114056	20245	21252	243827	50178	378819	168715	116671	147550	123712	76942
15h_nT_14_(C1)	2248632	33331	0	366950	12213	2793034	195527	397867	152412	1584090	308388	27400	4519348	2866735	1483139	7024403	4536681	783374	1278192	677478	951562	1816148	96177	46223	152672	27962	35345	20215	76851	494	18220	224930	64900	381000	197285	149890	158773	119823	88636
15h_nT_15_(C1)	2027226	19104	0	250975	7305	1822829	122189	240928	81688	1094043	193348	43476	2660978	1504781	908626	5031527	2812393	559372	536146	457497	664980	985527	66829	26207	86806	25612	28448	127	57357	574	178	141181	34889	248944	102310	86008	102857	71893	49277
15h_nT_16_(C1)	1904118	21751	3268	238019	5665	1562716	107414	195784	67692	870165	154063	14792	2233514	1284904	956692	4052177	2254356	488029	446335	324212	442044	827770	53461	31362	77942	37473	18487	9344	55540	7589	8538	111575	30407	229973	87959	66901	64098	56642	41729
15h_R_01	5538961	17997	8216	235958	25263	1627809	130943	290938	100610	1697131	393685	54892	4604852	2485452	1345961	9055052	6064815	1339298	336301	1642205	747565	1594090	203582	57847	203438	42839	89046	31597	89141	100803	15915	680180	169806	1135849	331987	435450	487928	314722	306175
15h_R_02	4100855	13594	4621	107739	19867	1389271	108024	247999	76574	1502360	326091	66714	4002712	2080239	485660	8161128	5153713	844201	305528	1080570	793310	1409441	186073	54172	241700	35920	79722	27474	74896	44020	9120	660942	173189	1144272	337476	460474	504870	334498	326730
15h_R_03	4553925	13878	4600	144968	11853	1320054	96438	233235	70025	1504745	305139	37433	3542907	1256239	890153	8379267	4748458	860305	289688	803542	916571	1322904	174968	48942	200637	33668	82237	29139	55610	61665	14578	554962	135076	894920	250980	352842	369898	247083	232854
15h_R_04	4151649	18901	5333	207251	29213	1806577	134319	337290	124942	1922194	419946	38041	5476282	2961738	1262050	10098727	6272058	1371946	360080	1380658	812641	1902851	261300	67721	324636	43405	100220	33670	100488	73986	15294	818766	202416	1305458	357486	447352	480390	333826	291056
15h_R_05	4580737	19262	6835	191341	17004	1666892	124085	313240	83010	1765286	382284	39051	4863023	2022111	1411669	9481584	5971727	626845	384600	1068686	1136013	1841667	170934	59433	249320	37395	95722	30771	79376	61498	23908	745309	193648	1278163	337048	468955	531222	368837	327999
15h_R_06_(C5new)	1585935	15751	205327	205473	11757	1503723	230394	366317	122042	951689	470597	21524	3416373	1947263	1257513	4475337	6861675	360967	606602	567517	699538	1492612	214170	84256	195981	61256	56871	39561	855	31440	24699	192955	647	239787	143574	163499	89027	96594	80036
15h_R_07_(C5old)	1147508	19329	6999	154151	11028	2489866	196729	434608	128481	1498480	405266	22395	3896246	2039720	1325340	7009113	5900334	462921	462750	883178	997242	1582085	185435	33467	210343	14230	52031	19334	20160	7494	31	239250	1354	183054	555	2126	1683	54759	42727
15h_R_07_(C5new)	2546136	45792	19212	254040	22813	3433724	358364	752053	242440	2093994	702178	36045	6373183	3691483	1606443	10037421	10062557	626558	1032540	1359327	1592817	2875565	350568	148619	439698	81849	340084	69323	95180	68822	34032	357490	81510	409490	252555	296347	170995	180110	144555
15h_R_08_(C5new)	2410198	37280	16585	216198	14203	2747941	189510	516241	157896	1692211	374154	26064	4838243	2200040	1377575	7668444	5640156	366949	538864	860735	1000104	1755051	165575	59029	248239	85215	67942	43631	50220	38428	13231	344210	79927	458037	241619	280376	182126	164684	158125
15h_R_12_(C1)	1613311	31413	2345	479241	15694	2725233	236687	448829	193623	1558854	358689	29643	4718899	2787830	1813850	6730196	5027578	1086837	917647	723666	899149	1986596	133606	56657	154882	39708	51990	23859	104507	17813	23184	283022	67780	483563	222224	176831	157966	153036	110293
15h_R_13_(C1)	1909516	38318	3709	430976	19133	3001183	204561	439458	164178	1635332	324007	26791	4420844	2421462	2606923	7023603	4646763	1150833	1046015	768337	720766	1649923	121195	64524	163559	45612	72663	25546	118439	23401	25993	263713	60248	429054	180920	138916	147953	128894	86039
15h_R_14_(C1)	2343725	32915	2953	496288	31062	2691771	221416	445875	163685	1535921	383642	35876	4954980	3671253	1439899	6728807	5335914	1292379	1117287	664747	754077	2068945	130582	59239	150237	34443	75321	24319	111779	15841	19424	270683	59071	470040	218877	162155	177820	148833	95998
