# Supplementary material for: Defensive behavior is linked to altered surface chemistry following infection in a termite society
Source: Sci Rep. 2023 Nov 23;13:20606. doi: 10.1038/s41598-023-42947-9 (PMC10667546; doi:10.1038/s41598-023-42947-9)
Supplement: Supplementary file 2 — Supplementary Information 2. [file 41598_2023_42947_MOESM2_ESM.zip › Data/Data/Data_Fungal_Filtrate_1.xlsx]

## Sheet: Sheet1
Plate	Time point	Experiment	Colony	Treatment	0 min	5 min	10 min	15 min	20 min	25 min	30 min	35 min	40 min	45 min	50 min	55 min	60 min	65 min	70 min	75 min	80 min	85 min	90 min
1	12	1	5	Blastospores-	o	o	o	gb1	gb2	gb1	gb1	gb1	o	gb1	gb1	o	gb1	o	o	o	o	o	gb1
2	12	1	5	A Ringer	o	o	o	o	o	gb1	o	o	o	o	o	o	gb1	o	o	gb1	o	o	o
3	12	1	II	Filtrate	o	o	gb3	gb1	o	o	gb1	o	gb1	gb1	gb3	gb3	o	gb2	o	o	o	gb1	o
4	12	1	X	Blastospores-	o	o	gb1	gb1	o	gb1	o	gb1	gb3	gb1	gb2	o	gb2	gb3	gb1	o	o	gb1	o
5	12	1	II	Blastospores-	o	o	o	gb1	gb1	gb1	gb2	o	gb1	o	o	o	gb1	o	o	gb2	gb2	o	o
6	12	1	II	A Ringer	o	o	gb1	o	o	o	gb2	gb2	o	gb1	gb1	o	o	o	o	o	o	o	o
7	12	1	II	Filtrate	o	o	gb1	gb1	o	o	gb2	o	gb2	o	gb2	gb2	o	gb1	gb4	o	o	o	o
8	12	1	X	Filtrate	o	o	o	gb1	o	o	o	o	o	o	o	o	o	gb1	o	o	o	o	o
9	12	1	II	Blastospores-	o	o	gb1	gb1	o	gb2	gb1	gb1	gb1	gb1	gb2	gb3	o	o	o	gb3	gb4	gb1	gb1
10	12	1	X	Blastospores-	o	o	o	o	gb1	gb1	gb2	o	o	gb1	gb1	gb3	gb2	gb3	gb2	gb2	o	gb1	o
11	12	1	X	Blastospores-	o	o	o	gb1	gb1	gb3	gb1	gb1	gb1	gb2	gb3	gb3	gb3	gb3	gb2	gb4	gb1	gb3	gb1
12	12	1	X	Filtrate	o	o	o	o	o	gb1	gb1	gb2	gb2	o	o	gb1	gb2	gb3	gb2	gb1	gb1	o	gb1
13	12	1	II	A Ringer	o	o	gb1	gb1	o	o	o	o	gb1	o	o	o	o	o	o	gb1	o	o	o
14	12	1	5	Blastospores-	o	o	o	o	gb2	gb3	o	o	o	o	o	o	gb1	gb2	gb2	gb3	gb5	c	c
15	12	1	5	Filtrate	o	o	o	gb3	o	o	o	o	gb1	gb3	gb2	gb2	o	o	gb2	gb1	gb2	gb1	gb1
16	12	1	II	A Ringer	o	o	o	o	o	o	o	o	gb1	o	o	o	o	o	o	o	o	o	o
17	12	1	X	A Ringer	o	o	o	o	o	o	o	gb2	o	o	o	o	o	o	gb1	o	o	o	o
18	12	1	II	Blastospores-	o	o	gb2	gb1	gb1	gb2	gb1	gb2	gb4	gb1	gb1	gb3	gb1	o	gb2	gb2	gb3	gb1	gb2
19	12	1	X	Filtrate	o	gb1	o	o	o	gb1	gb2	gb1	gb2	gb1	gb1	gb2	gb2	gb2	gb1	o	o	o	o
20	12	1	X	A Ringer	o	o	o	o	o	o	o	o	o	o	o	o	o	o	o	o	o	o	o
21	12	1	5	Blastospores-	gb1	o	o	o	o	gb2	o	gb2	gb1	gb1	gb1	o	o	gb1	o	o	o	gb1	o
22	12	1	II	Filtrate	o	o	gb1	o	gb2	gb1	gb3	gb1	o	gb3	gb2	gb1	gb2	gb3	c	c	c	c	c
23	12	1	5	Filtrate	o	o	o	o	o	gb1	o	gb1	gb2	gb1	gb2	gb1	gb1	gb1	gb2	gb1	o	gb1	c
24	12	1	X	A Ringer	o	o	o	o	gb1	o	o	o	o	gb1	o	o	o	o	o	o	o	o	o
25	12	1	5	A Ringer	o	o	o	o	o	o	o	o	o	gb1	gb1	o	o	o	o	o	o	o	o
26	12	1	5	Filtrate	o	o	o	o	o	o	o	o	o	o	o	gb2	gb1	o	o	o	gb1	o	gb1
27	12	1	5	A Ringer	o	o	o	o	o	o	gb1	o	o	o	o	o	gb1	o	o	o	o	o	o
1	15	1	5	Blastospores-	c	c	c	c	o	c	gb1	c	o	o	o	c	c	c	c	c	o	c	o
2	15	1	5	A Ringer	o	o	o	o	o	o	gb2	o	o	o	o	o	o	gb1	gb1	o	o	o	o
3	15	1	II	Filtrate	c	c	c	c	c	c	c	c	c	c	c	c	c	c	c	c	c	c	c
4	15	1	X	Blastospores-	gb2	gb3	c	c	c	c	o	c	c	c	c	r	r	r	r	r	r	r	r
5	15	1	II	Blastospores-	o	o	o	o	o	o	o	gb1	gb1	o	o	gb3	gb3	gb2	gb2	gb1	o	gb1	gb4
6	15	1	II	A Ringer	o	o	o	o	o	o	o	o	o	o	o	o	o	o	o	o	o	o	o
7	15	1	II	Filtrate	gb2	o	gb1	o	gb1	gb2	gb2	gb2	gb3	gb2	c	c	o	c	c	c	c	c	c
8	15	1	X	Filtrate	o	o	o	o	o	o	o	o	o	gb1	o	o	o	o	o	o	o	o	o
9	15	1	II	Blastospores-	o	gb1	gb2	o	o	o	gb2	o	gb1	gb2	gb1	o	o	gb1	gb1	o	gb1	gb1	gb2
10	15	1	X	Blastospores-	o	gb2	gb2	gb2	gb3	o	gb2	gb4	gb4	gb4	c	c	c	c	c	c	c	c	c
11	15	1	X	Blastospores-	o	c	c	c	c	c	c	c	c	c	c	c	c	c	c	c	c	c	c
12	15	1	X	Filtrate	o	gb1	gb1	o	o	o	gb1	gb2	gb2	gb2	o	gb1	gb2	gb1	gb1	gb2	gb2	gb4	gb4
13	15	1	II	A Ringer	o	o	o	o	o	gb1	o	gb1	gb1	o	o	gb1	o	o	o	o	o	o	o
14	15	1	5	Blastospores-	c	c	c	c	c	c	c	c	c	c	c	c	c	r	r	r	r	r	r
15	15	1	5	Filtrate	o	o	o	o	gb1	gb3	o	o	o	o	o	gb1	o	gb1	gb2	o	gb2	gb2	o
16	15	1	II	A Ringer	o	gb1	o	o	o	o	o	gb1	o	o	gb1	o	gb2	o	o	o	o	o	o
17	15	1	X	A Ringer	o	o	o	o	o	o	o	o	o	o	o	o	o	o	o	o	o	o	o
18	15	1	II	Blastospores-	o	gb1	gb1	o	o	gb2	o	gb2	o	gb2	gb2	gb3	gb2	gb2	gb2	o	gb1	o	o
19	15	1	X	Filtrate	o	o	gb2	o	gb1	o	gb1	gb1	gb2	gb1	gb1	gb2	gb3	gb2	gb2	gb1	o	gb2	gb1
20	15	1	X	A Ringer	o	o	o	o	o	o	o	o	o	o	o	o	o	o	o	o	o	o	o
21	15	1	5	Blastospores-	o	o	gb1	gb1	o	o	gb2	o	o	o	o	o	o	gb3	gb2	gb1	o	o	o
22	15	1	II	Filtrate	c	c	c	c	c	c	c	c	c	c	c	c	c	c	c	c	c	c	c
23	15	1	5	Filtrate	o	o	o	o	o	o	o	o	o	o	o	o	c	o	c	c	c	c	c
24	15	1	X	A Ringer	o	o	o	o	o	o	o	gb1	o	o	o	o	o	o	o	o	o	o	o
25	15	1	5	A Ringer	o	o	o	o	o	gb1	o	o	o	o	o	o	o	o	o	o	o	o	o
26	15	1	5	Filtrate	o	o	o	o	o	o	gb1	o	gb1	o	o	o	o	o	gb1	o	o	o	o
27	15	1	5	A Ringer	o	o	o	o	o	o	o	o	o	o	o	o	o	o	o	o	o	o	o
1	18	1	5	Blastospores-	o	o	o	c	o	c	c	c	c	o	c	o	o	o	c	c	c	c	o
2	18	1	5	A Ringer	o	o	o	o	o	o	o	o	o	o	o	o	o	o	o	o	o	o	o
3	18	1	II	Filtrate	c	c	c	o	c	o	c	c	c	c	o	o	o	c	c	c	o	c	o
4	18	1	X	Blastospores-	r	r	r	r	r	r	r	r	r	r	r	r	r	r	r	r	r	r	r
5	18	1	II	Blastospores-	o	gb1	gb2	o	o	gb1	o	o	o	o	gb1	gb2	gb3	gb1	gb4	gb4	gb2	gb2	gb2
6	18	1	II	A Ringer	o	o	o	o	o	o	o	o	o	o	o	o	o	o	o	o	o	gb1	o
7	18	1	II	Filtrate	c	c	c	c	c	c	c	c	c	c	c	c	c	c	c	c	c	c	o
8	18	1	X	Filtrate	o	o	o	gb1	o	gb1	gb1	o	o	o	gb1	o	o	o	o	o	gb1	o	o
9	18	1	II	Blastospores-	o	gb3	gb2	gb3	gb2	o	o	o	o	o	o	o	o	o	o	o	gb1	gb2	gb1
10	18	1	X	Blastospores-	o	c	c	c	c	c	c	c	c	c	c	c	c	c	c	c	r	r	r
11	18	1	X	Blastospores-	c	c	o	c	c	c	c	c	c	c	c	c	c	c	c	c	c	c	c
12	18	1	X	Filtrate	gb2	gb4	gb3	gb2	gb1	gb2	c	c	gb1	gb1	gb4	gb4	gb2	gb3	o	gb3	gb2	o	gb1
13	18	1	II	A Ringer	o	gb1	o	gb2	gb3	gb1	o	o	o	gb1	o	o	o	o	o	o	o	o	o
14	18	1	5	Blastospores-	r	r	r	r	r	r	r	r	r	r	r	r	r	r	r	r	r	r	r
15	18	1	5	Filtrate	o	gb2	o	o	o	gb2	o	gb1	o	o	o	o	o	o	o	o	gb1	gb1	o
16	18	1	II	A Ringer	o	o	o	o	gb1	o	o	o	o	o	o	o	o	o	gb1	o	gb1	o	gb1
17	18	1	X	A Ringer	o	o	o	o	o	o	o	o	o	o	o	o	o	o	o	o	o	o	o
18	18	1	II	Blastospores-	gb1	o	o	gb2	o	gb1	o	o	o	gb1	gb1	o	o	o	o	gb1	o	o	o
19	18	1	X	Filtrate	o	o	gb1	gb2	gb2	o	o	o	o	o	o	o	gb1	o	o	o	o	gb1	o
20	18	1	X	A Ringer	o	o	o	o	o	o	o	o	o	gb1	o	gb3	o	o	o	o	o	o	gb1
21	18	1	5	Blastospores-	c	c	c	c	c	c	c	c	c	c	c	c	c	c	c	c	c	c	c
22	18	1	II	Filtrate	c	c	o	c	c	c	o	c	c	c	c	o	c	c	c	c	c	o	c
23	18	1	5	Filtrate	o	c	c	c	c	c	c	c	c	c	c	c	c	c	c	c	c	c	r
24	18	1	X	A Ringer	o	o	o	o	o	o	o	o	o	o	o	o	o	o	o	o	o	o	o
25	18	1	5	A Ringer	o	o	o	o	o	o	o	o	o	o	o	o	o	o	o	o	o	o	o
26	18	1	5	Filtrate	o	o	o	gb1	o	o	gb1	o	o	o	o	o	o	o	o	o	o	o	o
27	18	1	5	A Ringer	o	o	o	o	o	o	o	o	o	o	o	o	o	o	o	o	o	o	o
1	21	1	5	Blastospores-	c	c	c	c	c	o	c	c	c	c	c	o	c	c	o	o	o	o	o
2	21	1	5	A Ringer	o	o	o	o	o	gb1	o	o	o	o	gb1	o	o	o	o	o	o	o	o
3	21	1	II	Filtrate	o	o	c	c	c	c	c	c	c	c	c	c	c	o	c	c	c	c	c
4	21	1	X	Blastospores-	r	r	r	r	r	r	r	r	r	r	r	r	r	r	r	r	r	r	r
5	21	1	II	Blastospores-	o	gb1	o	o	gb2	gb2	o	o	o	o	o	o	o	gb1	o	o	o	o	o
6	21	1	II	A Ringer	o	o	o	gb1	o	o	o	o	o	o	o	o	o	o	o	o	o	o	o
7	21	1	II	Filtrate	r	r	r	r	r	r	r	r	r	r	r	r	r	r	r	r	r	r	r
8	21	1	X	Filtrate	o	o	o	o	o	o	o	o	o	o	o	gb1	o	o	o	o	o	o	o
9	21	1	II	Blastospores-	c	c	c	c	c	o	o	o	o	o	o	o	o	o	o	o	o	o	o
10	21	1	X	Blastospores-	r	r	r	r	r	r	r	r	r	r	r	r	r	r	r	r	r	r	r
11	21	1	X	Blastospores-	r	r	r	r	r	r	r	r	r	r	r	r	r	r	r	r	r	r	r
12	21	1	X	Filtrate	c	o	o	c	c	c	c	o	o	o	c	o	o	c	o	o	o	c	o
13	21	1	II	A Ringer	o	o	o	o	o	o	o	gb1	o	o	o	o	o	o	o	o	o	o	o
14	21	1	5	Blastospores-	r	r	r	r	r	r	r	r	r	r	r	r	r	r	r	r	r	r	r
15	21	1	5	Filtrate	o	c	o	o	o	c	c	o	o	o	o	c	c	o	o	c	o	o	o
16	21	1	II	A Ringer	o	o	o	o	gb2	gb1	gb1	gb1	o	o	gb1	o	gb1	o	o	o	o	o	o
17	21	1	X	A Ringer	o	o	o	o	o	o	o	o	o	o	o	o	gb1	o	o	o	o	o	o
18	21	1	II	Blastospores-	o	o	o	o	o	o	gb1	o	o	o	o	o	o	o	o	o	o	o	o
19	21	1	X	Filtrate	o	o	o	gb1	gb1	gb2	o	gb1	o	o	o	o	o	o	o	o	o	o	o
20	21	1	X	A Ringer	o	o	o	o	o	o	o	o	o	o	o	o	o	o	o	o	o	o	o
21	21	1	5	Blastospores-	c	c	c	c	c	c	c	c	c	c	c	c	c	c	c	c	c	c	c
22	21	1	II	Filtrate	o	o	o	o	o	c	c	c	c	c	c	c	c	c	c	c	o	o	c
23	21	1	5	Filtrate	r	r	r	r	r	r	r	r	r	r	r	r	r	r	r	r	r	r	r
24	21	1	X	A Ringer	o	o	gb1	gb1	o	o	gb1	o	o	o	o	o	o	o	o	o	o	o	o
25	21	1	5	A Ringer	o	o	gb1	o	o	o	o	o	o	o	o	o	o	o	o	o	o	o	o
26	21	1	5	Filtrate	o	o	o	o	o	o	o	o	o	gb1	o	o	o	o	o	gb1	gb1	o	o
27	21	1	5	A Ringer	o	o	o	gb2	o	o	o	gb2	gb1	o	o	o	gb1	gb1	o	o	o	o	o
28	12	2	5	Filtrate	o	o	o	o	o	o	o	o	o	o	o	o	o	o	gb1	gb2	gb2	o	o
29	12	2	X	Blastospores-	o	o	gb2	o	gb1	gb1	gb1	o	o	o	o	o	o	o	o	o	o	o	gb1
30	12	2	II	A Ringer	o	gb1	o	o	gb1	gb2	o	o	o	gb1	o	o	o	o	o	o	o	o	gb1
31	12	2	II	Blastospores-	o	gb1	gb2	o	o	o	o	o	o	gb1	gb4	gb3	o	gb2	gb2	gb1	gb4	c	c
32	12	2	X	Filtrate	o	o	gb1	gb1	gb1	o	o	o	gb2	o	o	gb1	o	gb1	o	o	o	o	o
33	12	2	X	A Ringer	o	o	o	gb2	o	o	o	gb1	o	o	o	gb1	o	o	o	gb1	o	o	o
34	12	2	X	Blastospores-	o	o	o	o	o	o	gb2	gb2	o	o	gb1	o	gb1	o	o	o	o	o	gb1
35	12	2	5	Filtrate	o	o	o	o	o	gb2	gb1	c	c	gb1	c	gb1	c	c	c	c	c	c	c
36	12	2	5	Filtrate	o	gb1	o	o	o	gb1	o	o	o	o	o	o	o	o	gb2	gb1	o	c	c
37	12	2	5	Blastospores-	o	gb1	o	o	gb2	o	gb1	o	gb2	gb1	gb3	gb2	o	gb1	o	gb1	c	o	o
38	12	2	II	A Ringer	o	o	o	o	gb1	gb1	o	o	o	o	o	gb1	o	o	o	o	o	o	o
39	12	2	II	Filtrate	o	o	o	gb2	o	gb1	gb1	o	gb2	gb1	gb3	gb1	gb2	gb2	gb1	c	c	c	c
40	12	2	X	Filtrate	o	o	o	gb1	o	o	o	o	o	o	o	o	gb2	o	o	o	o	gb1	gb2
41	12	2	II	Blastospores-	o	o	o	o	gb1	gb3	gb3	gb1	gb3	gb1	o	gb1	gb2	o	c	c	c	c	c
42	12	2	5	A Ringer	o	o	o	o	o	o	o	o	gb1	o	o	o	o	o	o	o	o	o	o
43	12	2	5	Blastospores-	o	o	o	gb1	gb1	o	o	o	o	o	gb1	o	gb3	gb3	gb1	o	o	o	o
44	12	2	X	A Ringer	o	o	o	o	gb1	o	o	gb1	o	o	o	o	o	o	o	o	o	o	o
45	12	2	II	Blastospores-	o	o	o	gb3	gb1	gb2	gb2	gb1	gb1	gb1	gb1	o	gb1	gb1	o	o	gb1	o	gb1
46	12	2	X	Blastospores-	o	o	o	o	o	gb1	o	gb1	gb1	o	gb2	gb2	o	gb1	gb2	o	gb1	o	o
47	12	2	II	Filtrate	o	o	gb1	o	o	o	gb1	o	o	o	o	o	o	o	o	o	o	o	o
48	12	2	5	Blastospores-	o	gb1	gb2	gb3	gb1	gb3	c	c	c	c	c	c	c	c	c	c	c	c	c
49	12	2	5	A Ringer	o	o	gb1	o	o	o	o	o	o	o	o	o	o	o	o	o	o	o	o
50	12	2	II	Filtrate	o	o	o	gb1	o	gb2	o	o	o	o	o	o	o	gb1	o	o	o	o	o
51	12	2	X	A Ringer	o	o	o	o	o	o	o	o	o	o	o	o	gb1	o	gb1	o	o	o	o
52	12	2	5	A Ringer	o	o	gb1	o	o	o	o	o	o	gb1	o	o	o	o	gb1	o	gb1	o	o
53	12	2	X	Filtrate	o	gb1	gb1	o	o	o	o	gb3	gb2	gb2	gb3	gb1	o	gb2	gb1	o	o	gb1	o
54	12	2	II	A Ringer	o	o	o	o	o	o	o	o	o	o	o	o	o	o	o	o	o	o	o
28	15	2	5	Filtrate	gb1	c	c	c	c	o	o	c	c	c	c	c	c	c	c	c	c	c	c
29	15	2	X	Blastospores-	o	o	o	gb1	gb2	gb1	o	o	o	o	gb1	o	o	gb1	o	gb1	o	gb1	gb1
30	15	2	II	A Ringer	o	o	o	o	o	o	o	o	o	gb1	o	o	o	gb1	o	o	o	o	o
31	15	2	II	Blastospores-	c	c	c	c	c	c	c	c	c	c	c	c	c	c	c	c	c	c	c
32	15	2	X	Filtrate	o	o	o	gb1	o	o	o	o	gb2	o	o	o	o	o	gb2	gb1	o	o	gb1
33	15	2	X	A Ringer	o	o	o	o	o	o	o	o	o	o	o	o	o	o	o	o	o	gb1	gb1
34	15	2	X	Blastospores-	o	gb2	gb1	gb1	o	gb3	gb1	o	o	gb1	gb3	gb2	gb2	o	gb1	gb2	o	gb3	gb3
35	15	2	5	Filtrate	c	c	c	c	c	c	c	c	c	r	r	r	r	r	r	r	r	r	r
36	15	2	5	Filtrate	c	c	c	c	c	c	c	c	c	c	c	c	c	c	c	c	c	c	c
37	15	2	5	Blastospores-	c	c	gb1	c	c	c	c	c	c	c	c	c	c	c	c	c	c	c	c
38	15	2	II	A Ringer	o	o	o	o	o	o	o	o	o	o	o	o	o	o	o	o	o	o	gb1
39	15	2	II	Filtrate	c	c	c	c	c	c	c	c	c	c	c	c	c	c	c	r	r	r	r
40	15	2	X	Filtrate	gb3	c	c	c	c	c	c	c	c	c	c	c	c	c	c	c	c	c	c
41	15	2	II	Blastospores-	c	c	c	c	c	c	c	c	c	c	c	c	c	c	c	c	c	c	c
42	15	2	5	A Ringer	o	o	o	o	o	o	o	o	o	gb1	o	o	o	o	o	o	o	o	o
43	15	2	5	Blastospores-	o	o	o	o	gb2	gb3	o	gb2	gb2	gb3	gb2	o	gb3	gb1	gb2	o	o	gb2	o
44	15	2	X	A Ringer	o	o	o	o	o	o	o	o	o	o	o	o	o	o	o	o	gb1	o	o
45	15	2	II	Blastospores-	o	o	o	gb1	o	gb1	gb2	gb2	gb1	gb1	gb1	o	o	gb1	gb1	o	gb1	gb2	gb1
46	15	2	X	Blastospores-	gb1	o	o	gb1	o	o	o	o	gb2	o	gb4	c	c	c	c	c	c	c	c
47	15	2	II	Filtrate	o	o	o	o	o	o	o	o	o	o	o	o	o	gb1	o	o	o	o	o
48	15	2	5	Blastospores-	c	c	c	c	c	c	c	c	c	c	c	c	c	r	r	r	r	r	r
49	15	2	5	A Ringer	o	o	o	o	gb1	o	gb2	gb1	o	o	o	o	gb1	o	o	o	o	o	o
50	15	2	II	Filtrate	o	o	o	o	o	gb1	o	gb1	o	o	o	gb1	o	o	gb1	gb2	gb1	o	o
51	15	2	X	A Ringer	o	o	o	o	o	gb1	o	o	o	o	o	o	gb1	o	o	o	o	o	o
52	15	2	5	A Ringer	o	o	o	o	o	o	o	o	o	o	o	o	o	gb1	o	o	o	o	o
53	15	2	X	Filtrate	c	c	c	c	c	c	c	c	c	c	c	c	c	c	c	c	c	c	c
54	15	2	II	A Ringer	o	o	o	o	o	o	o	o	o	o	o	o	o	gb1	o	o	o	o	o
28	18	2	5	Filtrate	r	r	r	r	r	r	r	r	r	r	r	r	r	r	r	r	r	r	r
29	18	2	X	Blastospores-	gb1	gb2	gb1	o	gb1	gb1	o	o	o	o	o	o	gb1	gb3	o	o	gb1	o	o
30	18	2	II	A Ringer	o	o	o	o	o	o	o	o	o	o	o	o	o	o	gb1	o	gb1	o	o
31	18	2	II	Blastospores-	c	c	c	c	c	c	c	c	c	c	c	c	c	c	c	c	c	c	c
32	18	2	X	Filtrate	c	c	c	c	c	c	c	c	c	c	c	c	c	c	c	c	c	c	c
33	18	2	X	A Ringer	o	o	o	o	o	o	gb1	o	o	o	o	o	gb1	o	o	o	o	gb1	o
34	18	2	X	Blastospores-	c	c	c	c	c	c	c	c	c	c	c	c	c	c	c	c	c	c	c
35	18	2	5	Filtrate	r	r	r	r	r	r	r	r	r	r	r	r	r	r	r	r	r	r	r
36	18	2	5	Filtrate	c	c	r	r	r	r	r	r	r	r	r	r	r	r	r	r	r	r	r
37	18	2	5	Blastospores-	c	c	c	c	c	c	c	c	c	c	c	c	c	c	c	c	c	c	c
38	18	2	II	A Ringer	o	o	o	o	o	o	gb1	o	o	o	o	gb2	gb1	o	o	o	o	o	o
39	18	2	II	Filtrate	r	r	r	r	r	r	r	r	r	r	r	r	r	r	r	r	r	r	r
40	18	2	X	Filtrate	c	c	c	c	c	c	c	c	c	c	c	c	c	c	c	c	c	c	c
41	18	2	II	Blastospores-	r	r	r	r	r	r	r	r	r	r	r	r	r	r	r	r	r	r	r
42	18	2	5	A Ringer	o	o	gb1	gb1	o	o	o	o	o	o	o	o	o	o	o	o	o	o	o
43	18	2	5	Blastospores-	c	c	c	c	c	c	c	c	c	c	c	c	c	c	c	c	c	c	c
44	18	2	X	A Ringer	o	o	o	o	o	o	o	o	o	o	o	o	o	o	o	o	o	o	o
45	18	2	II	Blastospores-	o	gb1	o	gb1	gb1	o	o	o	o	o	o	o	o	o	o	o	o	gb1	o
46	18	2	X	Blastospores-	c	c	c	c	c	c	c	c	c	c	c	c	c	c	c	c	c	c	c
47	18	2	II	Filtrate	o	o	gb1	o	o	o	o	gb1	o	gb1	gb1	gb1	o	o	o	o	o	o	o
48	18	2	5	Blastospores-	r	r	r	r	r	r	r	r	r	r	r	r	r	r	r	r	r	r	r
49	18	2	5	A Ringer	o	o	o	o	o	o	o	o	o	gb1	o	o	o	o	gb1	o	o	o	gb1
50	18	2	II	Filtrate	o	o	o	o	o	o	o	o	o	o	o	gb1	gb2	o	o	o	o	gb1	o
51	18	2	X	A Ringer	o	o	o	o	o	o	o	o	o	o	o	o	gb1	o	o	o	o	o	gb1
52	18	2	5	A Ringer	o	o	o	o	o	o	o	o	o	o	o	o	o	o	o	o	o	o	o
53	18	2	X	Filtrate	c	c	c	c	c	c	c	c	c	c	c	c	c	c	c	c	c	c	c
54	18	2	II	A Ringer	o	o	o	o	o	o	o	gb3	o	gb1	o	gb1	o	o	o	gb2	gb1	gb2	gb1
28	21	2	5	Filtrate	r	r	r	r	r	r	r	r	r	r	r	r	r	r	r	r	r	r	r
29	21	2	X	Blastospores-	o	o	o	o	o	o	o	o	o	gb1	gb1	gb1	gb1	gb1	o	o	o	gb1	gb1
30	21	2	II	A Ringer	o	o	o	o	o	o	o	o	o	o	o	o	o	o	gb1	o	o	o	o
31	21	2	II	Blastospores-	r	r	r	r	r	r	r	r	r	r	r	r	r	r	r	r	r	r	r
32	21	2	X	Filtrate	c	c	c	c	c	c	c	c	c	c	c	r	r	r	r	r	r	r	r
33	21	2	X	A Ringer	o	o	o	o	o	gb1	o	o	gb1	o	gb1	gb1	gb1	o	o	o	o	gb1	o
34	21	2	X	Blastospores-	c	c	c	c	c	r	r	r	r	r	r	r	r	r	r	r	r	r	r
35	21	2	5	Filtrate	r	r	r	r	r	r	r	r	r	r	r	r	r	r	r	r	r	r	r
36	21	2	5	Filtrate	r	r	r	r	r	r	r	r	r	r	r	r	r	r	r	r	r	r	r
37	21	2	5	Blastospores-	c	c	c	c	c	c	c	c	c	c	c	c	c	c	c	c	c	c	c
38	21	2	II	A Ringer	o	gb1	o	o	o	o	o	o	o	o	o	o	o	o	o	o	o	o	o
39	21	2	II	Filtrate	r	r	r	r	r	r	r	r	r	r	r	r	r	r	r	r	r	r	r
40	21	2	X	Filtrate	r	r	r	r	r	r	r	r	r	r	r	r	r	r	r	r	r	r	r
41	21	2	II	Blastospores-	r	r	r	r	r	r	r	r	r	r	r	r	r	r	r	r	r	r	r
42	21	2	5	A Ringer	o	o	o	gb1	o	o	gb1	o	o	o	o	o	o	gb1	o	o	o	o	o
43	21	2	5	Blastospores-	c	c	c	c	c	c	c	c	c	c	c	c	c	c	c	c	c	c	c
44	21	2	X	A Ringer	o	o	o	gb1	gb2	o	o	o	o	o	o	gb1	o	gb1	o	o	o	o	gb1
45	21	2	II	Blastospores-	o	gb1	gb2	o	o	gb1	o	o	gb1	o	gb2	o	gb1	gb1	o	o	o	o	o
46	21	2	X	Blastospores-	r	r	r	r	r	r	r	r	r	r	r	r	r	r	r	r	r	r	r
47	21	2	II	Filtrate	o	gb1	o	o	o	o	o	o	gb1	o	o	o	o	o	gb2	o	o	o	o
48	21	2	5	Blastospores-	r	r	r	r	r	r	r	r	r	r	r	r	r	r	r	r	r	r	r
49	21	2	5	A Ringer	o	o	o	o	o	o	o	gb1	o	o	o	o	o	o	gb2	o	o	o	o
50	21	2	II	Filtrate	o	o	o	gb1	o	o	o	o	o	gb1	o	gb1	o	o	o	o	o	o	o
51	21	2	X	A Ringer	o	o	o	o	o	o	gb1	o	o	o	o	o	o	o	o	o	o	o	o
52	21	2	5	A Ringer	o	o	o	o	o	o	o	o	o	o	o	o	o	o	gb1	gb1	o	o	o
53	21	2	X	Filtrate	r	r	r	r	r	r	r	r	r	r	r	r	r	r	r	r	r	r	r
54	21	2	II	A Ringer	o	o	o	gb1	o	gb1	gb1	o	o	o	o	gb1	o	o	o	o	o	gb1	o
