# Supplementary material for: Defensive behavior is linked to altered surface chemistry following infection in a termite society
Source: Sci Rep. 2023 Nov 23;13:20606. doi: 10.1038/s41598-023-42947-9 (PMC10667546; doi:10.1038/s41598-023-42947-9)
Supplement: Supplementary file 2 — Supplementary Information 2. [file 41598_2023_42947_MOESM2_ESM.zip › Data/Data/Data_Fungal_Filtrate_2.xlsx]

## Sheet: Sheet1
Plate	Experiment	Treatment	Colony	Status	Time_of_death_min	Time_of_death_h
1	1	Blastospores-	5	1	900	15
2	1	Ringer	5	0	2160	36
3	1	Filtrate	II	1	900	15
4	1	Blastospores-	X	1	910	15.1667
5	1	Blastospores-	II	1	2160	36
6	1	Ringer	II	0	2160	36
7	1	Filtrate	II	1	950	15.8333
8	1	Filtrate	X	0	2160	36
9	1	Blastospores-	II	1	1260	21
10	1	Blastospores-	X	1	950	15.8333
11	1	Blastospores-	X	1	905	15.0833
12	1	Filtrate	X	1	1110	18.5
13	1	Ringer	II	1	2160	36
14	1	Blastospores-	5	1	805	13.4167
15	1	Filtrate	5	1	1265	21.0833
16	1	Ringer	II	0	2160	36
17	1	Ringer	X	0	2160	36
18	1	Blastospores-	II	1	2160	36
19	1	Filtrate	X	0	2160	36
20	1	Ringer	X	0	2160	36
21	1	Blastospores-	5	1	1080	18
22	1	Filtrate	II	1	790	13.1667
23	1	Filtrate	5	1	960	13.5
24	1	Ringer	X	0	2160	36
25	1	Ringer	5	0	2160	36
26	1	Filtrate	5	1	2160	36
27	1	Ringer	5	0	2160	36
28	2	Filtrate	5	1	905	15.0833
29	2	Blastospores-	X	0	2160	36
30	2	Ringer	II	0	2160	36
31	2	Blastospores-	II	1	805	13.4167
32	2	Filtrate	X	1	1080	18
33	2	Ringer	X	0	2160	36
34	2	Blastospores-	X	1	1080	18
35	2	Filtrate	5	1	755	12.5833
36	2	Filtrate	5	1	805	13.4167
37	2	Blastospores-	5	1	800	13.3333
38	2	Ringer	II	0	2160	36
39	2	Filtrate	II	1	795	13.25
40	2	Filtrate	X	1	905	15.0833
41	2	Blastospores-	II	1	790	13.1667
42	2	Ringer	5	0	2160	36
43	2	Blastospores-	5	1	1080	18
44	2	Ringer	X	0	2160	36
45	2	Blastospores-	II	0	2160	36
46	2	Blastospores-	X	1	955	15.9167
47	2	Filtrate	II	0	2160	36
48	2	Blastospores-	5	1	750	12.5
49	2	Ringer	5	0	2160	36
50	2	Filtrate	II	0	2160	36
51	2	Ringer	X	0	2160	36
52	2	Ringer	5	0	2160	36
53	2	Filtrate	X	1	900	15
54	2	Ringer	II	0	2160	36
