# Supplementary material for: Defensive behavior is linked to altered surface chemistry following infection in a termite society
Source: Sci Rep. 2023 Nov 23;13:20606. doi: 10.1038/s41598-023-42947-9 (PMC10667546; doi:10.1038/s41598-023-42947-9)
Supplement: Supplementary file 2 — Supplementary Information 2. [file 41598_2023_42947_MOESM2_ESM.zip › Data/Data/Data_Survival_Individual.xlsx]

## Sheet: Sheet1
Colony	Time	Status	Treatment
11+13	240	0	Control
11+13	240	0	Control
11+13	240	0	Control
11+13	240	0	Control
11+13	240	0	Control
11+13	240	0	Control
11+13	240	0	Control
11+13	240	0	Control
11+13	240	0	Control
11+13	240	0	Control
11+13	240	0	Control
11+13	240	0	Control
11+13	240	0	Control
11+13	240	0	Control
11+13	240	0	Control
11+13	240	0	Control
11+13	240	0	Control
11+13	240	0	Control
11+13	240	0	Control
11+13	240	1	Control
11+13	36	1	DeadBlast
11+13	36	1	DeadBlast
11+13	48	1	DeadBlast
11+13	48	1	DeadBlast
11+13	60	1	DeadBlast
11+13	60	1	DeadBlast
11+13	72	1	DeadBlast
11+13	96	1	DeadBlast
11+13	132	1	DeadBlast
11+13	240	0	DeadBlast
11+13	240	0	DeadBlast
11+13	240	0	DeadBlast
11+13	240	0	DeadBlast
11+13	240	0	DeadBlast
11+13	240	0	DeadBlast
11+13	240	0	DeadBlast
11+13	240	0	DeadBlast
11+13	240	0	DeadBlast
11+13	240	0	DeadBlast
11+13	240	0	DeadBlast
X	36	1	DeadBlast
X	36	1	DeadBlast
X	48	1	DeadBlast
X	60	1	DeadBlast
X	72	1	DeadBlast
X	84	1	DeadBlast
X	84	1	DeadBlast
X	144	1	DeadBlast
X	240	0	DeadBlast
X	240	0	DeadBlast
X	240	0	DeadBlast
X	240	0	DeadBlast
X	240	0	DeadBlast
X	240	0	DeadBlast
X	240	0	DeadBlast
X	240	0	DeadBlast
X	240	0	DeadBlast
X	240	0	DeadBlast
X	240	0	DeadBlast
X	240	0	DeadBlast
5	36	1	DeadBlast
5	48	1	DeadBlast
5	48	1	DeadBlast
5	60	1	DeadBlast
5	60	1	DeadBlast
5	72	1	DeadBlast
5	72	1	DeadBlast
5	72	1	DeadBlast
5	84	1	DeadBlast
5	108	1	DeadBlast
5	240	0	DeadBlast
5	240	0	DeadBlast
5	240	0	DeadBlast
5	240	0	DeadBlast
5	240	0	DeadBlast
5	240	0	DeadBlast
5	240	0	DeadBlast
5	240	0	DeadBlast
5	240	0	DeadBlast
5	240	0	DeadBlast
11+13	24	1	ViableBlast
11+13	24	1	ViableBlast
11+13	36	1	ViableBlast
11+13	36	1	ViableBlast
11+13	36	1	ViableBlast
11+13	36	1	ViableBlast
11+13	36	1	ViableBlast
11+13	36	1	ViableBlast
11+13	36	1	ViableBlast
11+13	36	1	ViableBlast
11+13	36	1	ViableBlast
11+13	36	1	ViableBlast
11+13	48	1	ViableBlast
11+13	48	1	ViableBlast
11+13	48	1	ViableBlast
11+13	48	1	ViableBlast
11+13	48	1	ViableBlast
11+13	60	1	ViableBlast
11+13	60	1	ViableBlast
11+13	60	1	ViableBlast
X	24	1	ViableBlast
X	24	1	ViableBlast
X	24	1	ViableBlast
X	24	1	ViableBlast
X	36	1	ViableBlast
X	36	1	ViableBlast
X	36	1	ViableBlast
X	36	1	ViableBlast
X	36	1	ViableBlast
X	36	1	ViableBlast
X	36	1	ViableBlast
X	36	1	ViableBlast
X	36	1	ViableBlast
X	36	1	ViableBlast
X	36	1	ViableBlast
X	36	1	ViableBlast
X	48	1	ViableBlast
X	48	1	ViableBlast
X	48	1	ViableBlast
X	60	1	ViableBlast
5	24	1	ViableBlast
5	24	1	ViableBlast
5	36	1	ViableBlast
5	36	1	ViableBlast
5	36	1	ViableBlast
5	36	1	ViableBlast
5	36	1	ViableBlast
5	36	1	ViableBlast
5	36	1	ViableBlast
5	36	1	ViableBlast
5	36	1	ViableBlast
5	36	1	ViableBlast
5	36	1	ViableBlast
5	36	1	ViableBlast
5	36	1	ViableBlast
5	48	1	ViableBlast
5	48	1	ViableBlast
5	48	1	ViableBlast
5	48	1	ViableBlast
5	48	1	ViableBlast
5	240	0	Control
5	240	0	Control
5	240	0	Control
5	240	0	Control
5	240	0	Control
5	240	0	Control
5	240	0	Control
5	240	0	Control
5	240	0	Control
5	240	0	Control
5	240	0	Control
5	240	0	Control
5	240	0	Control
5	240	0	Control
5	240	0	Control
5	240	0	Control
5	240	0	Control
5	240	0	Control
5	240	0	Control
5	240	0	Control
X	240	0	Control
X	240	0	Control
X	240	0	Control
X	240	0	Control
X	240	0	Control
X	240	0	Control
X	240	0	Control
X	240	0	Control
X	240	0	Control
X	240	0	Control
X	240	0	Control
X	240	0	Control
X	240	0	Control
X	240	0	Control
X	240	0	Control
X	240	0	Control
X	240	0	Control
X	240	0	Control
X	240	0	Control
X	240	0	Control
