# Supplementary material for: Defensive behavior is linked to altered surface chemistry following infection in a termite society
Source: Sci Rep. 2023 Nov 23;13:20606. doi: 10.1038/s41598-023-42947-9 (PMC10667546; doi:10.1038/s41598-023-42947-9)
Supplement: Supplementary file 2 — Supplementary Information 2. [file 41598_2023_42947_MOESM2_ESM.zip › Data/Data/Destruxin Peak Areas.xlsx]

## Sheet: Sheet1
Destruxine_Cdmod (Czapek Dox modified media)
Destruxin (m/z)	area of peak
Destruxin A (578)	4247.61
Destruxin B (594)	2218.43
Destruxin C (610)	226.802
Destruxin D (624)	1705.3
Destruxin Ed (612)	4614.68
