# Supplementary material for: Defensive behavior is linked to altered surface chemistry following infection in a termite society
Source: Sci Rep. 2023 Nov 23;13:20606. doi: 10.1038/s41598-023-42947-9 (PMC10667546; doi:10.1038/s41598-023-42947-9)
Supplement: Supplementary file 2 — Supplementary Information 2. [file 41598_2023_42947_MOESM2_ESM.zip › Data/Data/R Script Blastospore.R]

data <- read.csv("C:\path_to_directory\Data_Blastospore.csv")

library(ggplot2)
library(lme4)
library(multcomp)
library(survival)
library(survminer)
library(coxme)
library(blmeco)
library(gridExtra)
library(tidyr) 
library(dplyr)
library(effects)
library(DHARMa)

# Inspect Missing Data #

any(is.na(data)) #False
sum(is.na(data))

#Turning strings into factors
data$Colony<-as.factor(data$Colony)
data$Treatment <- as.factor(data$Treatment)
data$Timepoint <- as.factor(data$Timepoint)
data$Plate<- as.factor(data$Plate)

data$'X0.min' <- as.factor(data$'X0.min')
data$'X5.min' <- as.factor(data$'X5.min')
data$'X10.min' <- as.factor(data$'X10.min')
data$'X15.min' <- as.factor(data$'X15.min')
data$'X20.min' <- as.factor(data$'X20.min')
data$'X25.min' <- as.factor(data$'X25.min')
data$'X30.min' <- as.factor(data$'X30.min')
data$'X35.min' <- as.factor(data$'X35.min')
data$'X40.min' <- as.factor(data$'X40.min')
data$'X45.min' <- as.factor(data$'X45.min')
data$'X50.min' <- as.factor(data$'X50.min')
data$'X55.min' <- as.factor(data$'X55.min')
data$'X60.min' <- as.factor(data$'X60.min')
data$'X65.min' <- as.factor(data$'X65.min')
data$'X70.min' <- as.factor(data$'X70.min')
data$'X75.min' <- as.factor(data$'X75.min')
data$'X80.min' <- as.factor(data$'X80.min')
data$'X85.min' <- as.factor(data$'X85.min')
data$'X90.min' <- as.factor(data$'X90.min')
data$'X95.min' <- as.factor(data$'X95.min')
data$'X100.min' <- as.factor(data$'X100.min')
data$'X105.min' <- as.factor(data$'X105.min')
data$'X110.min' <- as.factor(data$'X110.min')
data$'X115.min' <- as.factor(data$'X115.min')
data$'X120.min' <- as.factor(data$'X120.min')
data$'X125.min' <- as.factor(data$'X125.min')
data$'X130.min' <- as.factor(data$'X130.min')
data$'X135.min' <- as.factor(data$'X135.min')
data$'X140.min' <- as.factor(data$'X140.min')
data$'X145.min' <- as.factor(data$'X145.min')
data$'X150.min' <- as.factor(data$'X150.min')
data$'X155.min' <- as.factor(data$'X155.min')
data$'X160.min' <- as.factor(data$'X160.min')
data$'X165.min' <- as.factor(data$'X165.min')
data$'X170.min' <- as.factor(data$'X170.min')
data$'X175.min' <- as.factor(data$'X175.min')
data$'X180.min' <- as.factor(data$'X180.min')
str(data)

#----- Count number of times each state observed ------

# just the actual behavioural data (separating it out for easier use)
behavData <- data[,6:42]

# "other" behaviours
data$count.o <- apply(behavData, 1, function(x) length(which(x=="o")))

# cannibalism (and direct results thereof)
data$count.cann <- apply(behavData, 1, function(x) length(which(x=="c")))

# grouping all groomed by states here
data$count.gb <- apply(behavData, 1, function(x) length(which(grepl("gb", x))))

# burial
data$count.bu <- apply(behavData, 1, function(x) length(which(x=="bu")))

# not visible
data$count.nv <- apply(behavData, 1, function(x) length(which(x=="nv")))

data$total_visible_states <- length(behavData) - data$count.nv

# number of groomers
data$num.groomers <- apply(behavData, 1, function(x) strtoi(substring(grep("gb", x, value = TRUE), 3,3)))
data$total.groomers <- sapply(data$num.groomers, function(x) sum(x))
data$avg.groomers <- data$total.groomers / data$count.gb

#------- Time spent grooming ------#

ggplot(aes(y=(count.gb/ total_visible_states), 
           x=(Treatment), color= Treatment), data=data) +
  xlab("Timepoint") +
  ylab("Proportion of allogrooming") +
  ylim(0,1) +
  scale_x_discrete(labels=c("A Ringer"="Control","Blastospores+"="Viable blastospores",
                            "Blastospores-"="Dead blastospores")) +
  scale_colour_manual(name= "Treatment", labels=c("A Ringer"="Control","Blastospores+"="Viable blastospores",
                                                  "Blastospores-"="Dead blastospores"),
                      values=c("A Ringer" = "gray51", "Blastospores+" = "#D01C8B", "Blastospores-" = "#0099FF")) +
  scale_fill_manual(labels=c("A Ringer"="Control","Blastospores+"="Viable blastospores",
                    "Blastospores-"="Dead blastospores"),
                      values=c("A Ringer" = "gray51", "Blastospores+" = "#D01C8B", "Blastospores-" = "#0099FF")) +
  geom_boxplot(outlier.shape=1, aes(colour=Treatment)) + 
  geom_jitter(position=position_jitter(width=0.2, height=0), 
              alpha=0.5, shape=21, size=2.5, aes(colour=Treatment, fill=Treatment)) +
  facet_wrap(~Timepoint, 
             strip.position="top", 
             drop=TRUE, 
             scales="free_x",
             labeller=labeller(Timepoint=c("2"= "Incubation time 2 h","8"= "Incubation time 8 h",
                                           "12"= "Incubation time 12 h", "15" = "Incubation time 15 h"))) +
  theme(panel.background = element_rect(fill = "white")) + 
  theme(panel.border = element_rect(linetype = "solid", colour = "black", fill = NA)) +
  theme(strip.background = element_blank(), 
        strip.placement = "outside",
        strip.text.x = element_text(size=11)) +
  theme(axis.title.y = element_text(size = 13), 
        axis.title.x = element_text(size = 13),
        legend.position = "none") 


##### statistical analysis: Allogrooming for individual time points #########

################## 2 h Time point #########################

newdata_2 <- data[which(data$Timepoint ==2), ]

is.na(newdata_2)

y_2 <- cbind(newdata_2$count.gb, 
              newdata_2$total_visible_states - newdata_2$count.gb)

cs_2 <- newdata_2$count.cann/(newdata_2$total_visible_states)

grooming_logit_2 <- glmer(y_2 ~ Treatment
                                     + cs_2 
                                     + (1|Plate:Colony),
                                     family=binomial(link="logit"),
                                     data=newdata_2,
                                     control=glmerControl(optimizer="bobyqa",
                                                          optCtrl=list(maxfun=2e5)))

grooming_probit_2 <- glmer(y_2 ~ Treatment
                                      + cs_2 
                                      + (1|Plate:Colony),
                                      family=binomial(link="probit"),
                                      data=newdata_2,
                                      control=glmerControl(optimizer="bobyqa",
                                                           optCtrl=list(maxfun=2e5)))

grooming_cauchit_2 <- glmer(y_2 ~ Treatment
                                       + cs_2
                                       + (1|Plate:Colony),
                                       family=binomial(link="cauchit"),
                                       data=newdata_2,
                                       control=glmerControl(optimizer="bobyqa",
                                                            optCtrl=list(maxfun=2e5)))


AIC(grooming_logit_2) #378.965
AIC(grooming_probit_2) 
AIC(grooming_cauchit_2)

res_2 <- simulateResiduals(grooming_logit_2)
plot(res_2)

testDispersion(res_2)

testZeroInflation(res_2)

car::Anova(grooming_logit_2)

dispersion_glmer(grooming_logit_2) #Fine!

comparisons_2 <- glht(grooming_logit_2, linfct = mcp("Treatment" = "Tukey"))

summary(comparisons_2, test = adjusted(type = "bonferroni"))

cld(comparisons_2)

#Linear Hypotheses:
#                                    Estimate Std. Error z value Pr(>|z|)    
#Blastospores- - A Ringer == 0        0.6404     0.1944   3.293  0.00297 ** 
#Blastospores+ - A Ringer == 0        0.8562     0.1925   4.448  2.6e-05 ***
#Blastospores+ - Blastospores- == 0   0.2159     0.1731   1.247  0.63739   

################## 8 h Time point #########################

newdata_8 <- data[which(data$Timepoint ==8), ]

is.na(newdata_8)

y_8 <- cbind(newdata_8$count.gb, 
             newdata_8$total_visible_states - newdata_8$count.gb)

cs_8 <- newdata_8$count.cann/(newdata_8$total_visible_states)

grooming_logit_8 <- glmer(y_8 ~ Treatment
                          + cs_8 
                          + (1|Plate:Colony),
                          family=binomial(link="logit"),
                          data=newdata_8,
                          control=glmerControl(optimizer="bobyqa",
                                               optCtrl=list(maxfun=2e5)))

grooming_probit_8 <- glmer(y_8 ~ Treatment
                           + cs_8 
                           + (1|Plate:Colony),
                           family=binomial(link="probit"),
                           data=newdata_8,
                           control=glmerControl(optimizer="bobyqa",
                                                optCtrl=list(maxfun=2e5)))

grooming_cauchit_8 <- glmer(y_8 ~ Treatment
                            + cs_8
                            + (1|Plate:Colony),
                            family=binomial(link="cauchit"),
                            data=newdata_8,
                            control=glmerControl(optimizer="bobyqa",
                                                 optCtrl=list(maxfun=2e5)))

AIC(grooming_logit_8) # 410.6244
AIC(grooming_probit_8) 
AIC(grooming_cauchit_8)

res_8 <- simulateResiduals(grooming_logit_8)
plot(res_8)

testDispersion(res_8)

testZeroInflation(res_8)

car::Anova(grooming_logit_8)

dispersion_glmer(grooming_logit_8) #Fine!

comparisons_8 <- glht(grooming_logit_8, linfct = mcp("Treatment" = "Tukey"))

summary(comparisons_8, test = adjusted(type = "bonferroni"))

cld(comparisons_8)

#Linear Hypotheses:
#                                    Estimate Std. Error z value Pr(>|z|)  
#Blastospores- - A Ringer == 0       0.47767    0.22872   2.088   0.110
#Blastospores+ - A Ringer == 0       0.53711    0.25377   2.117   0.103
#Blastospores+ - Blastospores- == 0  0.05944    0.23107   0.257   1.000 

################## 12 h Time point #########################

newdata_12 <- data[which(data$Timepoint ==12), ]

is.na(newdata_12)

y_12 <- cbind(newdata_12$count.gb, 
             newdata_12$total_visible_states - newdata_12$count.gb)

cs_12 <- newdata_12$count.cann/(newdata_12$total_visible_states)

grooming_logit_12 <- glmer(y_12 ~ Treatment
                                     + cs_12 
                                     + (1|Plate:Colony),
                                     family=binomial(link="logit"),
                                     data=newdata_12,
                                     control=glmerControl(optimizer="bobyqa",
                                                          optCtrl=list(maxfun=2e5)))

grooming_probit_12 <- glmer(y_12 ~ Treatment
                                      + cs_12 
                                      + (1|Plate:Colony),
                                      family=binomial(link="probit"),
                                      data=newdata_12,
                                      control=glmerControl(optimizer="bobyqa",
                                                           optCtrl=list(maxfun=2e5)))

grooming_cauchit_12 <- glmer(y_12 ~ Treatment
                                       + cs_12
                                       + (1|Plate:Colony),
                                       family=binomial(link="cauchit"),
                                       data=newdata_12,
                                       control=glmerControl(optimizer="bobyqa",
                                                            optCtrl=list(maxfun=2e5)))

AIC(grooming_logit_12) 
AIC(grooming_probit_12) # 395.289
AIC(grooming_cauchit_12)


res_12 <- simulateResiduals(grooming_probit_12)
plot(res_12)

testDispersion(res_12)

testZeroInflation(res_12)

car::Anova(grooming_probit_12)

dispersion_glmer(grooming_probit_12) #Fine!

comparisons_12 <- glht(grooming_probit_12, linfct = mcp("Treatment" = "Tukey"))

summary(comparisons_12, test = adjusted(type = "bonferroni"))

cld(comparisons_12)

#Linear Hypotheses:
#                                     Estimate Std. Error z value Pr(>|z|)    
#Blastospores- - A Ringer == 0       0.56280    0.13017   4.324 4.61e-05 ***
#Blastospores+ - A Ringer == 0       0.58244    0.12901   4.515 1.90e-05 ***
#Blastospores+ - Blastospores- == 0  0.01964    0.11560   0.170    1  

################## 15 h Time point #########################

newdata_15 <- data[which(data$Timepoint ==15), ]

is.na(newdata_15)

y_15 <- cbind(newdata_15$count.gb, 
              newdata_15$total_visible_states - newdata_15$count.gb)

cs_15 <- newdata_15$count.cann/(newdata_15$total_visible_states)

grooming_logit_15 <- glmer(y_15 ~ Treatment
                           + cs_15 
                           + (1|Plate:Colony),
                           family=binomial(link="logit"),
                           data=newdata_15,
                           control=glmerControl(optimizer="bobyqa",
                                                optCtrl=list(maxfun=2e5)))

grooming_probit_15 <- glmer(y_15 ~ Treatment
                            + cs_15 
                            + (1|Plate:Colony),
                            family=binomial(link="probit"),
                            data=newdata_15,
                            control=glmerControl(optimizer="bobyqa",
                                                 optCtrl=list(maxfun=2e5)))

grooming_cauchit_15 <- glmer(y_15 ~ Treatment
                             + cs_15
                             + (1|Plate:Colony),
                             family=binomial(link="cauchit"),
                             data=newdata_15,
                             control=glmerControl(optimizer="bobyqa",
                                                  optCtrl=list(maxfun=2e5)))

AIC(grooming_logit_15) 
AIC(grooming_probit_15) 
AIC(grooming_cauchit_15)#387.5366


res_15 <- simulateResiduals(grooming_cauchit_15)
plot(res_15)

testDispersion(res_15)

testZeroInflation(res_15)

car::Anova(grooming_cauchit_15)

dispersion_glmer(grooming_cauchit_15) 

comparisons_15 <- glht(grooming_cauchit_15, linfct = mcp("Treatment" = "Tukey"))

summary(comparisons_15, test = adjusted(type = "bonferroni"))

cld(comparisons_15)

#Linear Hypotheses:
#                                    Estimate Std. Error z value Pr(>|z|)
#Blastospores- - A Ringer == 0       0.48917    0.33125   1.480    0.417
#Blastospores+ - A Ringer == 0       0.57062    0.41963   1.359    0.522
#Blastospores+ - Blastospores- == 0  0.08145    0.35605   0.224    1.000


rm(y_2, cs_2, y_8, cs_8, y_12, cs_12, y_15, cs_15, grooming_logit_15, grooming_probit_15, grooming_cauchit_15, 
   grooming_logit_12, grooming_probit_12, grooming_cauchit_12, grooming_logit_2, grooming_probit_2, grooming_cauchit_2,
   grooming_logit_8, grooming_probit_8, grooming_cauchit_8, res_8, res_2, res_12, res_15)


#------- Time spent cannibalising ------

ggplot(aes(y=(count.cann/ total_visible_states), 
           x=(Treatment), color= Treatment), data=data) +
  xlab("Treatment") +
  ylab("Proportion of cannibalism") +
  ylim(0,1) +
  scale_x_discrete(labels=c("A Ringer"="Control","Blastospores+"="Viable blastospores",
                            "Blastospores-"="Dead blastospores")) +
  scale_colour_manual(name= "Treatment", labels=c("A Ringer"="Control","Blastospores+"="Viable blastospores",
                                                  "Blastospores-"="Dead blastospores"),
                      values=c("A Ringer" = "gray51", "Blastospores+" = "#D01C8B", "Blastospores-" = "#0099FF")) +
  scale_fill_manual(labels=c("A Ringer"="Control","Blastospores+"="Viable blastospores",
                             "Blastospores-"="Dead blastospores"),
                    values=c("A Ringer" = "gray51", "Blastospores+" = "#D01C8B", "Blastospores-" = "#0099FF")) +
  geom_boxplot(outlier.shape=1, aes(colour=Treatment)) + 
  geom_jitter(position=position_jitter(width=0.2, height=0), 
              alpha=0.5, shape=21, size=2.5, aes(colour=Treatment, fill=Treatment)) +
  facet_wrap(~Timepoint, 
             strip.position="top", 
             drop=TRUE, 
             scales="free_x",
             labeller=labeller(Timepoint=c("2"= "Incubation time 2 h","8"= "Incubation time 8 h",
                                           "12"= "Incubation time 12 h", "15" = "Incubation time 15 h"))) +
  theme(panel.background = element_rect(fill = "white")) + 
  theme(panel.border = element_rect(linetype = "solid", colour = "black", fill = NA)) +
  theme(strip.background = element_blank(), 
        strip.placement = "outside",
        strip.text.x = element_text(size=11)) +
  theme(axis.title.y = element_text(size = 13), 
        axis.title.x = element_text(size = 13),
        legend.position = "none") 


####### calculating column counts ###########

TIME_POINTS <- c(2, 8, 12, 15)
TREATMENTS <- c("A Ringer", "Blastospores+", "Blastospores-")

column.count.df <- data.frame(Treatment = character(),
                              Timepoint = integer(), 
                              count.o = integer(),
                              count.gb = integer(),
                              count.cann = integer(),
                              count.bu = integer(),
                              count.totalgroomers = integer(),
                              numFocals = integer(),
                              scanTime = double())


for (timepoint in TIME_POINTS) {
  print(timepoint)
  for (treatment in TREATMENTS){
    print(treatment)
    count.o <- apply(subset(behavData, data$Timepoint == timepoint & data$Treatment == treatment), 
                     2, function(x) length(which(x=="o")))
    
    count.cann <- apply(subset(behavData, data$Timepoint == timepoint & data$Treatment == treatment), 
                        2, function(x) length(which(x=="c")))
    
    count.bu <- apply(subset(behavData, data$Timepoint == timepoint & data$Treatment == treatment), 
                      2, function(x) length(which(x=="bu")))
    
    count.gb <- apply(subset(behavData, data$Timepoint == timepoint & data$Treatment == treatment), 
                      2, function(x) length(which(grepl("gb", x))))
    
    count.totalgroomers <- sapply(apply(subset(behavData, data$Timepoint == timepoint & data$Treatment == treatment), 
                                        2, function(x) strtoi(substring(grep("gb", x, value = TRUE), 3,3))), 
                                  function (x) sum(x))
    
    colData <- data.frame(treatment,
                          timepoint,
                          count.o, 
                          count.gb,
                          count.cann,
                          count.bu, 
                          count.totalgroomers,
                          numFocals = count.o + count.cann + count.gb + count.bu, 
                          seq(0, 3, 5/60))
    names(colData) <- names(column.count.df)
    
    column.count.df <- rbind(column.count.df, colData)
  }
}


rm(treatment, timepoint, count.o, count.gb, count.cann, count.bu, count.totalgroomers, colData)

##### plotting different states over time ######


# colours
legend <- c("Groomed", "Cannibalised", "Buried", "Other")


for (treatment in TREATMENTS){
p <- ggplot() +
  geom_point(aes(x=scanTime, y=count.gb/numFocals, colour=legend[1], group=Timepoint), 
             data=subset(column.count.df, Treatment == treatment),
             shape=16, size=3) +
  geom_point(aes(x=scanTime, y=count.cann/numFocals, colour=legend[2], group=Timepoint), 
             data=subset(column.count.df, Treatment == treatment),
             shape=16, size=3) +
  geom_point(aes(x=scanTime, y=count.bu/numFocals, colour=legend[3], group=Timepoint), 
             data=subset(column.count.df, Treatment == treatment),
             shape=16, size=3) +
  geom_point(aes(x=scanTime, y=count.o/numFocals, colour=legend[4], group=Timepoint), 
             data=subset(column.count.df, Treatment == treatment),
             shape=16, size=3) +
  theme_bw() +
  ylim(0,1) +
  xlab("Time after introduction to groups (h)") +
  ylab("Proportion of focal termites") +
  facet_wrap(~Timepoint, nrow=2, 
  labeller=labeller(Timepoint=c("2"="Incubation time 2 h","8"="Incubation time 8 h",  
                                           "12"="Incubation time 12 h", "15"="Incubation time 15 h"))) +
  scale_colour_manual(name="Category:",
                      values=alpha(c("seagreen2","violetred1" ,"khaki2","royalblue1"), .9),
                      breaks=legend,
                      labels=legend) +
  ggtitle(treatment) + 
  theme_bw() +
  theme(legend.position = "top", legend.justification = "center", legend.text=element_text(size = rel(1.1)),
        legend.title = element_text(size= 13.5),legend.key.size = unit(1.2,'lines')) +
  theme(panel.grid.major = element_blank(), panel.background = element_rect(colour = "white"), 
        panel.grid.minor = element_blank(), strip.text.x = element_text(size=11), 
        axis.title.y = element_text(size = 13), axis.title.x = element_text(size = 13), 
        panel.grid = element_blank()) 
print(p)
}


rm(p, legend, treatment)


############ survival curves (unharmed individuals over time) #########

#------- Time to first cannibalism state -------#

data$firstAggState <- apply(behavData, 1, function(x) min(which(x == "c")))
data$aggOccurred <- !is.infinite(data$firstAggState)
data[is.infinite(data$firstAggState),]$firstAggState <- length(behavData)
data$firstAggState <- ((data$firstAggState - 1) * 5) / 60 # putting it in hours


#### Survival curve per Timepoint #####


fit <- survfit(Surv(firstAggState, aggOccurred) ~ 
                 Treatment + Timepoint, 
               data=data)


ggsurvplot_facet(fit, 
                 data=data, 
                 facet.by = "Timepoint",
                 panel.labs = list(Timepoint = c("2"="Incubation time 2 h", "8"="Incubation time 8 h", 
                                                 "12"="Incubation time 12 h", "15"="Incubation time 15 h")),
                 panel.labs.font = list(color = "black", size = 11),
                 panel.labs.background = list(color = "black", fill = "white", size = 0.5, linetype = "solid"),
                 conf.int=FALSE, 
                 censor=TRUE,
                 censor.shape=4,
                 censor.size=3,
                 legend = "top",
                 legend.title = "Treatment:",
                 legend.labs = c("Control", "Dead blastospores","Viable blastospores"),
                 font.legend = list(size = 13, color = "black"), 
                 palette =c("Control" = "gray51", "Dead blastospores" = "#0099FF", "Viable blastospores" = "#D01C8B"),
                 xlim = c(0, 3.05),
                 ylim = c(0, 1.02),
                 conf.int.style = "ribbon",
                 surv.scale = "percent",
                 axes.offset = FALSE,
                 ylab = "Percent unharmed (%)",
                 xlab = "Time after introduction to groups (h)",
                 theme_bw +
                   theme(panel.border = element_blank(),panel.grid = element_blank()))


rm(fit)

####### Statistical tests: Survival analysis ##########

# I'm uncensoring one value in each control data except for 15 h the last observation time
# to make the statistics work
# reference: https://bmcevolbiol.biomedcentral.com/articles/10.1186/1471-2148-13-225

#for (timepoint in c(2, 8, 12, 15)) {
 # data[data$Treatment=="A Ringer" & data$Timepoint == timepoint,]$aggOccurred[1] <- TRUE
#}

set.seed(123)

for (timepoint in c(2, 8, 12, 15)) {
  rnd_idx <- sample(which(data$Treatment=="A Ringer" & data$Timepoint == timepoint), 1)
  data[rnd_idx, "aggOccurred"] <- TRUE
}

###### cox proportional hazards tests ######


########## Models for individual time points #############
############### Time point 2 h ##################

newdata_2 <- data[which(data$Timepoint ==2), ]


fit1 <- coxme(Surv(firstAggState, aggOccurred) ~ 
                Treatment
              + (1|Colony)
              + (1|Plate),
              data=newdata_2)

fit2 <- coxme(Surv(firstAggState, aggOccurred) ~ 
               Treatment
              + (1|Colony),
              data=newdata_2)

anova(fit1, fit2) # NS 

fit3 <- coxme(Surv(firstAggState, aggOccurred) ~ 
                Treatment
              + (1|Plate),
              data=newdata_2)

anova(fit1, fit2, fit3) # Plate is significant need to keep it as random effect

fit_null <- coxme(Surv(firstAggState, aggOccurred) ~ 
                    + (1|Colony)
                  + (1|Plate),
                  data=newdata_2) 

anova(fit1, fit_null) # P(>|Chi|) = 1.048e-05 ***

comparisons1 <-glht(fit1, linfct = mcp(Treatment = "Tukey"))
summary(comparisons1,  test = adjusted(type = "bonferroni"))
cld(comparisons1)

#Linear Hypotheses:
#                                    Estimate Std. Error z value Pr(>|z|)   
#Blastospores- - A Ringer == 0        3.6750     1.1801   3.114  0.00553 **
#Blastospores+ - A Ringer == 0        3.8584     1.1648   3.312  0.00277 **
#Blastospores+ - Blastospores- == 0   0.1834     0.5598   0.328  1.00000  

############### Time point 8 h ##################

newdata_8 <- data[which(data$Timepoint ==8), ]

fit1_8 <- coxme(Surv(firstAggState, aggOccurred) ~ 
                Treatment
              + (1|Colony)
              + (1|Plate),
              data=newdata_8)

fit2_8 <- coxme(Surv(firstAggState, aggOccurred) ~ 
                Treatment
              + (1|Colony),
              data=newdata_8)

anova(fit1_8, fit2_8) # NS 

fit3_8 <- coxme(Surv(firstAggState, aggOccurred) ~ 
                Treatment
              + (1|Plate),
              data=newdata_8)

anova(fit1_8, fit2_8, fit3_8) # Plate is significant need to keep it as random effect

fit_null_8 <- coxme(Surv(firstAggState, aggOccurred) ~ 
                    + (1|Colony)
                  + (1|Plate),
                  data=newdata_8) 

anova(fit1_8, fit_null_8) # 3.428e-05 ***

comparisons2 <-glht(fit1_8, linfct = mcp(Treatment = "Tukey"))
summary(comparisons2, test = adjusted(type = "bonferroni"))
cld(comparisons2)

#Linear Hypotheses:
#                                    Estimate Std. Error z value Pr(>|z|)   
#Blastospores- - A Ringer == 0        2.6551     1.1079   2.397  0.04965 *
#Blastospores+ - A Ringer == 0        3.5794     1.1097   3.226  0.00377 **
#Blastospores+ - Blastospores- == 0   0.9242     0.5358   1.725  0.18504    

############### Time point 12 h ##################

newdata_12 <- data[which(data$Timepoint ==12), ]


fit1_12 <- coxme(Surv(firstAggState, aggOccurred) ~ 
                  Treatment
                + (1|Colony)
                + (1|Plate),
                data=newdata_12)

fit2_12 <- coxme(Surv(firstAggState, aggOccurred) ~ 
                  Treatment
                + (1|Colony),
                data=newdata_12)

anova(fit1_12, fit2_12) # NS 

fit3_12 <- coxme(Surv(firstAggState, aggOccurred) ~ 
                  Treatment
                + (1|Plate),
                data=newdata_12)

anova(fit1_12, fit2_12, fit3_12) # Plate is significant need to keep it as random effect

fit_null_12 <- coxme(Surv(firstAggState, aggOccurred) ~ 
                    + (1|Colony)
                    + (1|Plate),
                    data=newdata_12) 

anova(fit1_12, fit_null_12) # P(>|Chi|) = 2.267e-05 ***

comparisons3 <-glht(fit1_12, linfct = mcp(Treatment = "Tukey"))
summary(comparisons3, test = adjusted(type = "bonferroni"))
cld(comparisons3)

#Linear Hypotheses:
#                                     Estimate Std. Error z value Pr(>|z|)   
#Blastospores- - A Ringer == 0        3.0939     1.0503   2.946  0.00967 **
#Blastospores+ - A Ringer == 0        2.9652     1.0560   2.808  0.01495 * 
#Blastospores+ - Blastospores- == 0  -0.1288     0.4300  -0.299  1.00000    

############### Time point 15 h ##################

newdata_15 <- data[which(data$Timepoint ==15), ]

fit1_15 <- coxme(Surv(firstAggState, aggOccurred) ~ 
                Treatment
              + (1|Colony)
              + (1|Plate),
              data=newdata_15)

fit2_15 <- coxme(Surv(firstAggState, aggOccurred) ~ 
                   Treatment
                 + (1|Colony),
                 data=newdata_15)

anova(fit1_15, fit2_15) # NS 

fit3_15 <- coxme(Surv(firstAggState, aggOccurred) ~ 
                   Treatment
                 + (1|Plate),
                 data=newdata_15)

anova(fit1_15, fit2_15, fit3_15) # Plate is significant need to keep it as random effect

fit_null_15 <- coxme(Surv(firstAggState, aggOccurred) ~ 
                       + (1|Colony)
                       + (1|Plate),
                     data=newdata_15) 

comparisons4 <-glht(fit1_15, linfct = mcp(Treatment = "Tukey"))
summary(comparisons4, test = adjusted(type = "bonferroni"))
cld(comparisons4)

#Linear Hypotheses:
#                                      Estimate Std. Error z value Pr(>|z|)    
#Blastospores- - A Ringer == 0        2.0714     0.7718   2.684 0.021822 *  
#Blastospores+ - A Ringer == 0        3.6528     0.7575   4.822 4.26e-06 ***
#Blastospores+ - Blastospores- == 0   1.5813     0.3900   4.054 0.000151 ***

rm(fit1, fit2, fit3, fit_null, fit1_8, fit2_8, fit3_8, fit_null_8,  fit1_12, fit2_12, fit3_12, fit_null_12, 
   fit1_15, fit2_15, fit3_15, fit_null_15, comparisons1, comparisons2, comparisons3, comparisons4)


############ Mortality plot (After 24 hours) #############

#------ Defining a couple of handy variables ------

timepoints <- c(2, 8, 12, 15)
treatments <- c("Blastospores+","Blastospores-","A Ringer")


#Summary table with the proportion that died

deathData <- data.frame(Treatment = rep(unique(data$Treatment), 4),
                        Timepoint = c(rep(2, 3), rep(8, 3), rep(12, 3), rep(15,3)))

deathData$PropDeadAt3h <- rep(0, nrow(deathData))
deathData$PropDeadAt24h <- rep(0, nrow(deathData))
deathData$Survivors <- rep(0, nrow(deathData))


for(treat in treatments) {
  for(tp in timepoints) {
    datasubset <- subset(data, data$Treatment == treat & data$Timepoint == tp)
    deathData[deathData$Treatment == treat & 
                deathData$Timepoint == tp,]$PropDeadAt3h <- sum(datasubset$X3.h.survial) / nrow(datasubset)
    deathData[deathData$Treatment == treat & 
                deathData$Timepoint == tp,]$PropDeadAt24h <- sum(datasubset$X24.h.survival, datasubset$X3.h.survial) / nrow(datasubset)
    deathData[deathData$Treatment == treat & 
                deathData$Timepoint == tp,]$Survivors <- 1 - deathData[deathData$Treatment == treat & 
                                                                          deathData$Timepoint == tp,]$PropDeadAt24h
  }
}

rm(treat, tp, datasubset)

######## make some pretty bar graph #########
########Survivor 24h after introduction into the group########

ggplot(aes(x=as.factor(Timepoint), y=PropDeadAt24h*100, fill=Treatment), data=deathData) +
  geom_bar(stat="identity", alpha=0.7, position=position_dodge()) + ggtitle("Mortality 24h after introduction") +
  ylab("Percent mortality (%)") +
  xlab("Incubation time (h)")+
  scale_x_discrete(labels=c("2" = "26","8" = "32","12" = "36", "15" ="39")) +
  scale_colour_manual(name= "Treatment", labels=c("A Ringer"="Control","Blastospores+"="Viable blastospores",
                                                  "Blastospores-"="Dead blastospores"),
                      values=c("A Ringer" = "gray51", "Blastospores-" = "#0099FF", "Blastospores+" = "#D01C8B")) +
  scale_fill_manual(labels=c("A Ringer"="Control","Blastospores+"="Viable blastospores",
                             "Blastospores-"="Dead blastospores"),
                      values=c("A Ringer" = "gray51", "Blastospores-" = "#0099FF", "Blastospores+" = "#D01C8B")) +
  theme_classic2()


##### Statistical analysis/mortality after 24h #####

main <- read.csv("C:\path_to_directory\Data_Blastospore.csv")
main[,1:5] <- lapply(main[,1:5], factor)

# Adding a column for "dead after 24h" that merges both dead after 3h and dead between 3h and 24h
main$dead <- as.integer(main$X3.h.survial | main$X24.h.survival)


# New dataframe without behavioural data
mdata <- main[,c(2,3,4,5,46)]


# Building a binomial dataframe where dead counts are summed up 
# per treatment per colony per timepoint per experiment

treatments = c("A Ringer", "Blastospores-", "Blastospores+")
colonies = levels(mdata$Colony)
experiments = levels(mdata$Experiment)
timepoints = levels(mdata$Timepoint)

dead = NULL
colony = NULL
treatment = NULL
trials = NULL
experiment = NULL
timepoint = NULL

for (t in treatments) {
  for (e in experiments) {
    for (c in colonies) {
      for (p in timepoints) {
        d = sum(mdata$dead == 1 & mdata$Treatment == t & mdata$Experiment == e 
                & mdata$Colony == c & mdata$Timepoint == p)
        x = sum(mdata$Treatment == t & mdata$Experiment == e & mdata$Colony == c & mdata$Timepoint == p)
        dead <- append(dead, d)
        colony <- append(colony, c)
        treatment <- append(treatment, t)
        trials <- append(trials, x)
        experiment <- append(experiment, e)
        timepoint <- append(timepoint, p)
      }
    }
  }
}

binar <- data.frame(timepoint, treatment, experiment, colony, dead, trials)

rm(c, colonies, colony, d, dead, t, treatment, treatments, trials, x, experiment, experiments, e, timepoint, timepoints, p)

# Now we got a binomial df but we have various combinations that did not occur 
# (since not all colonies were used in all the experiments) -> rows with 0 trials!

# getting rid of all the 0s
binar <- subset(binar, binar$trials != 0)

# We are going to use Wilcoxon Rank Sum Tests to determine whether mortality is 
# significantly different between different treatments. 
# Since the Wilcoxon-Test compares randomly paired datapoints from two sets of data
# and our "dead"-counts depend on the number of trials for each 
# combination of variables, we will work with the mortality rate instead
binar$mortality <- binar$dead / binar$trials

# write.csv(binar, "mortality table.csv")

################################################################################

# binar <- read.csv("mortality table.csv")

# Building subsets for each timepoint

b2 <- subset(binar, timepoint == "2")
b2 <- b2[,2:7]
b2[,1:3] <- lapply(b2[,1:3], factor)


b8 <- subset(binar, timepoint == "8")
b8 <- b8[,2:7]
b8[,1:3] <- lapply(b8[,1:3], factor)


b12 <- subset(binar, timepoint == "12")
b12 <- b12[,2:7]
b12[,1:3] <- lapply(b12[,1:3], factor)


b15 <- subset(binar, timepoint == "15")
b15 <- b15[,2:7]
b15[,1:3] <- lapply(b15[,1:3], factor)


#### Statistical Tests ####

# Now for the actual tests
# For each timepoint-subset we can now run a pairwise Wilcoxon Rank Sum Test
# that will pairwise compare mortality ranks between the different treatments.
# We need to set "exact = FALSE" because we have many ties
# and we will apply the bonferroni-correction, since we have multiple comparisons


# Pairwise Wilcox with Bonferroni correction

# Timepoint: 2h
pairwise.wilcox.test(b2$mortality, b2$treatment, exact = FALSE, p.adjust.method = "bonferroni")
# data:  b2$mortality and b2$treatment 
#                 A Ringer Blastospores-
#   Blastospores- 0.0032   -            
#   Blastospores+ 0.0018   0.5150

# Ringer VS B- : p<0.01 **
# Ringer VS B+ : p<0.01 **
# B- VS B+ : p>0.05 ns

# Timepoint: 8h
pairwise.wilcox.test(b8$mortality, b8$treatment, exact = FALSE, p.adjust.method = "bonferroni")
#                 A Ringer Blastospores-
#   Blastospores- 0.0044   -            
#   Blastospores+ 0.0023   0.2244  

# Ringer VS B- : p<0.01 **
# Ringer VS B+ : p<0.01 **
# B- VS B+ : p>0.05 ns

# Timepoint: 12h
pairwise.wilcox.test(b12$mortality, b12$treatment, exact = FALSE, p.adjust.method = "bonferroni")
#                 A Ringer Blastospores-
#   Blastospores- 0.0018   -            
#   Blastospores+ 0.0012   1.0000

# Ringer VS B- : p<0.01 **
# Ringer VS B+ : p<0.01 **
# B- VS B+ : p>0.05 ns

# Timepoint: 15h
pairwise.wilcox.test(b15$mortality, b15$treatment, exact = FALSE, p.adjust.method = "bonferroni")
#                 A Ringer Blastospores-
#   Blastospores- 0.0012   -            
#   Blastospores+ 0.0012   -   

# Ringer VS B- : p<0.01 **
# Ringer VS B+ : p<0.01 **
# B- VS B+ : p>0.05 ns 
# (mortality in B- and B+ is identical in this case = 100% for both treatments)
