# Supplementary material for: Defensive behavior is linked to altered surface chemistry following infection in a termite society
Source: Sci Rep. 2023 Nov 23;13:20606. doi: 10.1038/s41598-023-42947-9 (PMC10667546; doi:10.1038/s41598-023-42947-9)
Supplement: Supplementary file 2 — Supplementary Information 2. [file 41598_2023_42947_MOESM2_ESM.zip › Data/Data/R script CHC.R]

# Load libraries

install.packages("vegan")
library(vegan)
install.packages("MASS")
library(MASS)
install.packages("gtools")
library(gtools)

#set your working directory

setwd("C:\path_to_directory")

# read in your dataset

dataset <- as.matrix(read.csv(file.choose(),header=T,row.names=1,dec=",",sep=";",check.names=FALSE))

# Get rid of NAs

for (i in 1:length(dataset)) if (is.na(dataset[i])) dataset[i] <- 0 

# Exact naonogram amounts based on internal standard C12: 7.5 ng/?l in 3 ?l reconstitution -> 22.5 ng/?l -> Pools of 3 Termites calculated for one individual equivalent needs to be divided by 3 again:

for (i in 1:nrow(dataset)) {
  
  dataset[i,]	<- dataset[i,]*7.5 / dataset[i,1]
  
}

# Get rid of the internal standard column

dataset <- dataset[,2:length(dataset[1,])]

# Create vector based on treatments

vec <- vector(length=length(row.names(dataset))) 
for (i in 1:length(vec)) vec[i] = substr(row.names(dataset)[i],1,6)

# LDA

Disc=lda(dataset,vec)

disc2=predict(Disc)$x

prob <- (Disc$svd^2)/sum((Disc$svd^2))

pchseq <- c(10,19,1,12,15,22)

colseq=rep(c("#0099FF","#D01C8B","gray51"),2)

plot(disc2[,1],disc2[,2],col=0,xlab=paste("Discriminant function 1"," (",round(prob[1],2)," %)"),ylab=paste("Discriminant function 2"," (",round(prob[2],2)," %)")) 

for (i in 1:length(unique(vec))) points(disc2[vec==unique(vec)[i],1],disc2[vec==unique(vec)[i],2],pch=pchseq[i],col=colseq[i]) 

# Boxplots of selected CHC compounds

library(readxl)
library (ggplot2)
library(reshape2)
library(tidyverse)
packages <- c("reshape2","ggplot2")
install.packages(packages)
#new data from Jan####

data <- read_excel("Boxplot CHC data.xlsx", sheet = 3)
d <- melt(data)

ggplot(subset(d, variable %in% "11-MeC35") , aes(x = Condition, y = value)) +
  xlab("")+ylab("CHC amount (ng)")+ ggtitle("11-MeC35")+geom_boxplot(outlier.shape=1, aes(colour=Condition))+
  scale_colour_manual(values=c("Control" = "gray51", "Viable blastospores" = "#D01C8B", "Dead blastospores" = "#0099FF"))+
  scale_fill_manual(values=c("Control" = "gray51", "Viable blastospores" = "#D01C8B", "Dead blastospores" = "#0099FF"))+
  geom_jitter(position=position_jitter(width=0.2, height=0), 
              alpha=0.5, shape=21, size=2.5, aes(colour=Condition, fill=Condition))+ theme_classic()+ ylim(0,4)+
  theme(panel.border = element_rect(linetype = "solid", colour = "black", fill = NA)) +
  theme(strip.background = element_blank(), 
        strip.placement = "outside",
        strip.text.x = element_text(size=11)) +
  theme(axis.title.y = element_text(size = 13), 
        axis.title.x = element_text(size = 13),
        legend.position = "none")

ggsave("11-MeC35.pdf",width = 15, height = 10, units = "cm", dpi=300)


ggplot(subset(d, variable %in% "12-MeC36"), aes(x = Condition, y = value)) +
  xlab("")+ylab("CHC amount (ng)")+ ggtitle("12-MeC36")+geom_boxplot(outlier.shape=1, aes(colour=Condition))+
  scale_colour_manual(values=c("Control" = "gray51", "Viable blastospores" = "#D01C8B", "Dead blastospores" = "#0099FF"))+
  scale_fill_manual(values=c("Control" = "gray51", "Viable blastospores" = "#D01C8B", "Dead blastospores" = "#0099FF"))+
  geom_jitter(position=position_jitter(width=0.2, height=0), 
              alpha=0.5, shape=21, size=2.5, aes(colour=Condition, fill=Condition))+ theme_classic()+ ylim(0,1)+
  theme(panel.border = element_rect(linetype = "solid", colour = "black", fill = NA)) +
  theme(strip.background = element_blank(), 
        strip.placement = "outside",
        strip.text.x = element_text(size=11)) +
  theme(axis.title.y = element_text(size = 13), 
        axis.title.x = element_text(size = 13),
        legend.position = "none")

ggsave("12-MeC36.pdf",width = 15, height = 10, units = "cm", dpi=300)


ggplot(subset(d, variable %in% "11,15-DiMeC37"), aes(x = Condition, y = value)) +
  xlab("")+ylab("CHC amount (ng)")+ ggtitle("11,15-DiMeC37")+geom_boxplot(outlier.shape=1, aes(colour=Condition))+
  scale_colour_manual(values=c("Control" = "gray51", "Viable blastospores" = "#D01C8B", "Dead blastospores" = "#0099FF"))+
  scale_fill_manual(values=c("Control" = "gray51", "Viable blastospores" = "#D01C8B", "Dead blastospores" = "#0099FF"))+
  geom_jitter(position=position_jitter(width=0.2, height=0), 
              alpha=0.5, shape=21, size=2.5, aes(colour=Condition, fill=Condition))+ theme_classic()+ ylim(0,2)+
  theme(panel.border = element_rect(linetype = "solid", colour = "black", fill = NA)) +
  theme(strip.background = element_blank(), 
        strip.placement = "outside",
        strip.text.x = element_text(size=11)) +
  theme(axis.title.y = element_text(size = 13), 
        axis.title.x = element_text(size = 13),
        legend.position = "none")

ggsave("11,15-DiMeC37.pdf",width = 15, height = 10, units = "cm", dpi=300)


ggplot(subset(d, variable="11,13-MeC37"), aes(x = Condition, y = value)) +
  xlab("")+ylab("CHC amount (ng)")+ ggtitle("11,13-MeC37")+geom_boxplot(outlier.shape=1, aes(colour=Condition))+
  scale_colour_manual(values=c("Control" = "gray51", "Viable blastospores" = "#D01C8B", "Dead blastospores" = "#0099FF"))+
  scale_fill_manual(values=c("Control" = "gray51", "Viable blastospores" = "#D01C8B", "Dead blastospores" = "#0099FF"))+
  geom_jitter(position=position_jitter(width=0.2, height=0), 
              alpha=0.5, shape=21, size=2.5, aes(colour=Condition, fill=Condition))+ theme_classic()+ ylim(0,6)+
  theme(panel.border = element_rect(linetype = "solid", colour = "black", fill = NA)) +
  theme(strip.background = element_blank(), 
        strip.placement = "outside",
        strip.text.x = element_text(size=11)) +
  theme(axis.title.y = element_text(size = 13), 
        axis.title.x = element_text(size = 13),
        legend.position = "none")

ggsave("11,13-MeC37.pdf",width = 15, height = 10, units = "cm", dpi=300)


# Test statistics for corrected multiple testing

per <- combinations(length(unique(vec)),2)

pmat <- matrix(ncol=ncol(dataset), nrow=length(per[,1]))
colnames(pmat) <- colnames(dataset)
for (j in 1:length(pmat[,1]))
  row.names(pmat) <- paste(unique(vec)[j],unique(vec))

for (j in 1:length(per[,1]))
  for (i in 1:length(dataset[1,]))
  {pmat[j,i] <- round(as.numeric(wilcox.test(dataset[vec==unique(vec)[per[j,1]],i],dataset[vec==unique(vec)[per[j,2]],i])[3]),digits=4)
  row.names(pmat)[j] <- paste(unique(vec)[per[j,]][1],unique(vec)[per[j,]][2])}

pad <- matrix(ncol=ncol(dataset), nrow=length(pmat[,1]))
colnames(pad) <- colnames(dataset)

for (j in 1:length(pmat[,1]))
  pad[j,] <- p.adjust(pmat[j,],method="BH",n=length(pmat[j,]))

for (i in 1:length(pmat[1,]))
  for (j in 1:length(pmat[,1]))
    print(paste(row.names(pmat)[j],colnames(pmat)[i],pmat[j,i],pad[j,i]))

for (i in 1:length(pmat[1,]))
  for (j in 1:length(pmat[,1]))
    write.table(cbind(row.names(pmat)[j],pmat[j,i],pad[j,i]), file=paste(toString(row.names(pmat)),".csv"), append=T,sep=";")

# Table for mean CHC amounts with standard deviations

means <- matrix(nrow=length(colnames(dataset)),ncol=length(unique(vec)))

for (i in 1:length(unique(vec))) for (j in 1:length(dataset[1,])) 
  means[j,i] = paste(round(mean(dataset[vec==unique(vec)[i],j]),2),"?",round(sd(dataset[vec==unique(vec)[i],j]),2))

row.names(means)=colnames(dataset)
colnames(means)=unique(vec)

write.table(means,file="[CHC table output].csv",sep=";",dec=".")
