# Supplementary material for: Defensive behavior is linked to altered surface chemistry following infection in a termite society
Source: Sci Rep. 2023 Nov 23;13:20606. doi: 10.1038/s41598-023-42947-9 (PMC10667546; doi:10.1038/s41598-023-42947-9)
Supplement: Supplementary file 2 — Supplementary Information 2. [file 41598_2023_42947_MOESM2_ESM.zip › Data/Data/R Script Fungal Filtrate.R]

library(ggplot2)
library(lme4)
library(multcomp)
library(survival)
library(survminer)
library(coxme)
library(blmeco)
library(gridExtra)
library(readxl)
library(glmmTMB) # github developer version 1.0.1
library(MuMIn)
library(DHARMa)
library(car)
library(effects)
library(lattice)
library(dplyr)
library(spaMM)
library(sciplot)


#------1 DATA EXPLORATION-------------

data <- read_excel("C:\path_to_directory\Data_Fungal_Filtrate_1.xlsx")

#renaming the variable Time point to Time_point for easier analysis
data$Time_point <- factor(data$`Time point`)

#cleaning up the dataset to remove unnecessary variables (ones needed for the survival analysis later on)
data_final <- data %>% select(Plate, Time_point, Colony, Treatment, `0 min`, `5 min`, `10 min`,
                              `15 min`, `20 min`, `25 min`, `30 min`, `35 min`, `40 min`, `45 min`,
                              `50 min`, `55 min`, `60 min`, `65 min`, `70 min`, `75 min`, `80 min`,
                              `85 min`, `90 min`)

str(data_final)
#216 rows and 23 columns
names(data_final)
any(is.na(data_final)) #no NAs present 

#Turning strings into factors
data_final$Colony<-as.factor(data_final$Colony)
data_final$Treatment <- as.factor(data_final$Treatment)
data_final$Time_point <- as.factor(data_final$Time_point)
data_final$'0 min' <- as.factor(data_final$'0 min')
data_final$'5 min' <- as.factor(data_final$'5 min')
data_final$'10 min' <- as.factor(data_final$'10 min')
data_final$'15 min' <- as.factor(data_final$'15 min')
data_final$'20 min' <- as.factor(data_final$'20 min')
data_final$'25 min' <- as.factor(data_final$'25 min')
data_final$'30 min' <- as.factor(data_final$'30 min')
data_final$'35 min' <- as.factor(data_final$'35 min')
data_final$'40 min' <- as.factor(data_final$'40 min')
data_final$'45 min' <- as.factor(data_final$'45 min')
data_final$'50 min' <- as.factor(data_final$'50 min')
data_final$'55 min' <- as.factor(data_final$'55 min')
data_final$'60 min' <- as.factor(data_final$'60 min')
data_final$'65 min' <- as.factor(data_final$'65 min')
data_final$'70 min' <- as.factor(data_final$'70 min')
data_final$'75 min' <- as.factor(data_final$'75 min')
data_final$'80 min' <- as.factor(data_final$'80 min')
data_final$'85 min' <- as.factor(data_final$'85 min')
data_final$'90 min' <- as.factor(data_final$'90 min')
data_final$Plate<- as.factor(data_final$Plate)
str(data_final)


#----- Count number of times each state was observed -------------------

# just the actual behavioural data (separating it out for easier use)
behavData <- data_final[,5:length(data_final)]

# "other" behaviours
data_final$count.o <- apply(behavData, 1, function(x) length(which(x=="o")))

# cannibalism
data_final$count.cann <- apply(behavData, 1, function(x) length(which(x=="c")))

# grouping all groomed by states here (doesn't matter how many groomers, just how many times grooming was observed)
data_final$count.gb <- apply(behavData, 1, function(x) length(which(grepl("gb", x))))

# number of groomers
data_final$num.groomers <- apply(behavData, 1, function(x) strtoi(substring(grep("gb", x, value = TRUE), 3,3)))
data_final$total.groomers <- sapply(data_final$num.groomers, function(x) sum(x))
data_final$avg.groomers <- data_final$total.groomers / data_final$count.gb


data_final$total.visible.states <- length(behavData)

dim(data_final) #216 rows, 31 columns (an extra 8 columns have been added)


#BINOMIAL model for grooming - do the odds for grooming change depending on the predictors?


########## Models for individual time points #############

################## 12 h Time point #########################

newdata_12 <- data_final[which(data_final$Time_point ==12), ]

# binding successes and failures together into a single data frame
y_12 <- cbind(newdata_12$count.gb, 
              newdata_12$total.visible.states - newdata_12$count.gb)

length(which(newdata_12$count.cann==0))

cs_12 <- newdata_12$count.cann/(newdata_12$total.visible.states)

#logit
(grooming_fit_binomial_logit_12 <- glmer(y_12 ~ Treatment
                                         + cs_12
                                         + Colony
                                         + (1|Plate),  
                                         family=binomial(link="logit"),
                                         data=newdata_12,
                                         control=glmerControl(optimizer="bobyqa",
                                                              optCtrl=list(maxfun=2e5))))

#probit
grooming_fit_binomial_probit_12 <- glmer(y_12 ~ Treatment
                                         + cs_12
                                         + Colony
                                         + (1|Plate),  
                                         family=binomial(link="probit"),
                                         data=newdata_12,
                                         control=glmerControl(optimizer="bobyqa",
                                                              optCtrl=list(maxfun=2e5)))

#cauchit
grooming_fit_binomial_cauchit_12 <- glmer(y_12 ~ Treatment
                                          + cs_12
                                          + Colony
                                          + (1|Plate),  
                                          family=binomial(link="cauchit"),
                                          data=newdata_12,
                                          control=glmerControl(optimizer="bobyqa",
                                                               optCtrl=list(maxfun=2e5)))


AIC(grooming_fit_binomial_logit_12) #263.53
AIC(grooming_fit_binomial_probit_12) #264.4134 --> best model  
AIC(grooming_fit_binomial_cauchit_12) #261.9529


res_probit <- simulateResiduals(grooming_fit_binomial_probit_12, 1000)
plot(res_probit)  #good

testUniformity(res_probit) #good

testDispersion(res_probit) #good

testZeroInflation(res_probit) #p-value = 0.8673

dispersion_glmer(grooming_fit_binomial_probit_12) # 0.926

comparisons_12 <-glht(grooming_fit_binomial_probit_12, linfct = mcp(Treatment = "Tukey"))
summary(comparisons_12, test = adjusted(type = "bonferroni"))
cld(comparisons_12)

#Linear Hypotheses:
#                                   Estimate Std. Error z value Pr(>|z|)    
# Blastospores- - A Ringer == 0     1.1992     0.1570   7.636   6.73e-14 ***
# Filtrate - A Ringer == 0          0.8407     0.1572   5.349   2.66e-07 ***
# Filtrate - Blastospores- == 0    -0.3586     0.1429  -2.510   0.0363 *    


################## 15 h Time point #########################

newdata_15 <- data_final[which(data_final$Time_point ==15), ]

# binding successes and failures together into a single data frame
y_15 <- cbind(newdata_15$count.gb, 
              newdata_15$total.visible.states - newdata_15$count.gb)

length(which(newdata_15$count.cann==0))

cs_15 <- newdata_15$count.cann/(newdata_15$total.visible.states)


#logit
(grooming_fit_binomial_logit_15 <- glmer(y_15 ~ Treatment
                                         + cs_15
                                         + Colony
                                         + (1|Plate),  
                                         family=binomial(link="logit"),
                                         data=newdata_15,
                                         control=glmerControl(optimizer="bobyqa",
                                                              optCtrl=list(maxfun=2e5))))

#probit
grooming_fit_binomial_probit_15 <- glmer(y_15 ~ Treatment
                                         + cs_15
                                         + Colony
                                         + (1|Plate),  
                                         family=binomial(link="probit"),
                                         data=newdata_15,
                                         control=glmerControl(optimizer="bobyqa",
                                                              optCtrl=list(maxfun=2e5)))

#cauchit
grooming_fit_binomial_cauchit_15 <- glmer(y_15 ~ Treatment
                                          + cs_15
                                          + Colony
                                          + (1|Plate),  
                                          family=binomial(link="cauchit"),
                                          data=newdata_15,
                                          control=glmerControl(optimizer="bobyqa",
                                                               optCtrl=list(maxfun=2e5)))


AIC(grooming_fit_binomial_logit_15) #200.6119
AIC(grooming_fit_binomial_probit_15) #200.3074 
AIC(grooming_fit_binomial_cauchit_15) # 219.9697 --> best model  

res_probit <- simulateResiduals(grooming_fit_binomial_probit_15, 1000)
plot(res_probit)  #good

testUniformity(res_probit) #good

testDispersion(res_probit) #good

testZeroInflation(res_probit) #p-value = 0.89

dispersion_glmer(grooming_fit_binomial_probit_15) # 0.988172

comparisons_15 <-glht(grooming_fit_binomial_probit_15, linfct = mcp(Treatment = "Tukey"))
summary(comparisons_15, test = adjusted(type = "bonferroni"))
cld(comparisons_15)

#Linear Hypotheses:
#                                  Estimate Std. Error z value Pr(>|z|)    
# Blastospores- - A Ringer == 0    1.4996     0.2263   6.626   1.04e-10 ***
# Filtrate - A Ringer == 0         1.0687     0.2306   4.634   1.08e-05 ***
# Filtrate - Blastospores- == 0   -0.4309     0.2151  -2.003   0.135

################## 18 h Time point #########################

newdata_18 <- data_final[which(data_final$Time_point ==18), ]

# binding successes and failures together into a single data frame
y_18 <- cbind(newdata_18$count.gb, 
              newdata_18$total.visible.states - newdata_18$count.gb)

length(which(newdata_18$count.cann==0))

cs_18 <- newdata_18$count.cann/(newdata_18$total.visible.states)


#logit
(grooming_fit_binomial_logit_18 <- glmer(y_18 ~ Treatment
                                         + cs_18
                                         + Colony
                                         + (1|Plate),  
                                         family=binomial(link="logit"),
                                         data=newdata_18,
                                         control=glmerControl(optimizer="bobyqa",
                                                              optCtrl=list(maxfun=2e5))))

#probit
grooming_fit_binomial_probit_18 <- glmer(y_18 ~ Treatment
                                         + cs_18
                                         + Colony
                                         + (1|Plate),  
                                         family=binomial(link="probit"),
                                         data=newdata_18,
                                         control=glmerControl(optimizer="bobyqa",
                                                              optCtrl=list(maxfun=2e5)))

#cauchit
grooming_fit_binomial_cauchit_18 <- glmer(y_18 ~ Treatment
                                          + cs_18
                                          + Colony
                                          + (1|Plate),  
                                          family=binomial(link="cauchit"),
                                          data=newdata_18,
                                          control=glmerControl(optimizer="bobyqa",
                                                               optCtrl=list(maxfun=2e5)))


AIC(grooming_fit_binomial_logit_18) #171.4018
AIC(grooming_fit_binomial_probit_18) #169.9804 --> best model  
AIC(grooming_fit_binomial_cauchit_18) #192.0927


res_probit <- simulateResiduals(grooming_fit_binomial_probit_18, 1000)
plot(res_probit)  #good

testUniformity(res_probit) #good

testDispersion(res_probit) #good

testZeroInflation(res_probit) #p-value = 0.872

dispersion_glmer(grooming_fit_binomial_probit_18) # 0.8272467

comparisons_18 <-glht(grooming_fit_binomial_probit_18, linfct = mcp(Treatment = "Tukey"))
summary(comparisons_18, test = adjusted(type = "bonferroni"))
cld(comparisons_18)

#Linear Hypotheses:
#                                  Estimate Std. Error z value Pr(>|z|)
# Blastospores- - A Ringer == 0     0.2600     0.3878   0.670    1.000
# Filtrate - A Ringer == 0          0.5918     0.3636   1.628    0.311
# Filtrate - Blastospores- == 0     0.3319     0.4338   0.765    1.000


################## 21 h Time point #########################

newdata_21 <- data_final[which(data_final$Time_point ==21), ]

# binding successes and failures together into a single data frame
y_21 <- cbind(newdata_21$count.gb, 
              newdata_21$total.visible.states - newdata_21$count.gb)

length(which(newdata_21$count.cann==0))

cs_21 <- newdata_21$count.cann/(newdata_21$total.visible.states)


#logit
(grooming_fit_binomial_logit_21 <- glmer(y_21 ~ Treatment
                                         + cs_21
                                         + Colony
                                         + (1|Plate),  
                                         family=binomial(link="logit"),
                                         data=newdata_21,
                                         control=glmerControl(optimizer="bobyqa",
                                                              optCtrl=list(maxfun=2e5))))

#probit
grooming_fit_binomial_probit_21 <- glmer(y_21 ~ Treatment
                                         + cs_21
                                         + Colony
                                         + (1|Plate),  
                                         family=binomial(link="probit"),
                                         data=newdata_21,
                                         control=glmerControl(optimizer="bobyqa",
                                                              optCtrl=list(maxfun=2e5)))

#cauchit
grooming_fit_binomial_cauchit_21 <- glmer(y_21 ~ Treatment
                                          + cs_21
                                          + Colony
                                          + (1|Plate),  
                                          family=binomial(link="cauchit"),
                                          data=newdata_21,
                                          control=glmerControl(optimizer="bobyqa",
                                                               optCtrl=list(maxfun=2e5)))


AIC(grooming_fit_binomial_logit_21) #165.8036
AIC(grooming_fit_binomial_probit_21) #164.7629   --> best model
AIC(grooming_fit_binomial_cauchit_21) #178.5356 


res_probit <- simulateResiduals(grooming_fit_binomial_probit_21, 1000)
plot(res_probit)  #good

testUniformity(res_probit) #good

testDispersion(res_probit) #good

testZeroInflation(res_probit) #p-value = 1

dispersion_glmer(grooming_fit_binomial_probit_21) #  0.866763

comparisons_21 <-glht(grooming_fit_binomial_probit_21, linfct = mcp(Treatment = "Tukey"))
summary(comparisons_21, test = adjusted(type = "bonferroni"))
cld(comparisons_21)

#Linear Hypotheses:
#                                 Estimate Std. Error z value Pr(>|z|)  
# Blastospores- - A Ringer == 0   -0.64198    0.32639  -1.967   0.1476  
# Filtrate - A Ringer == 0        -0.67472    0.30586  -2.206   0.0822 .
# Filtrate - Blastospores- == 0   -0.03274    0.35292  -0.093   1.0000

rm(y_12, y_15, y_18, y_21, grooming_fit_binomial_logit_12, grooming_fit_binomial_probit_12, grooming_fit_binomial_cauchit_12, 
   grooming_fit_binomial_logit_15, grooming_fit_binomial_probit_15, grooming_fit_binomial_cauchit_15, grooming_fit_binomial_logit_18, grooming_fit_binomial_probit_18, 
   grooming_fit_binomial_cauchit_18, grooming_fit_binomial_logit_21, grooming_fit_binomial_probit_21, grooming_fit_binomial_cauchit_21, cs_12, cs_15, cs_18, cs_21, 
   comparisons_12, comparisons_15, comparisons_18, comparisons_21)

#------- Time spent grooming ------

ggplot(aes(y=(count.gb/ total.visible.states), 
           x=(Treatment), color= Treatment), data=data_final) +
  xlab("Time point") +
  ylab("Proportion of allogrooming") +
  ylim(0,1) +
  scale_x_discrete(labels=c("A Ringer"= "Control", "Filtrate"= "Fungal filtrate", "Blastospores-"= "Dead blastospores")) +
  scale_colour_manual(name= "Treatment", labels=c("Ringer"= "Control", "Blastospores-"= "Dead blastospores", "Filtrate"= "Virulence factors"),
                      values=c("Ringer" = "gray58", "Filtrate" = "chocolate1", "Blastospores-" = "#0099FF")) +
  scale_fill_manual(labels=c("A Ringer"= "Control", "Blastospores-"= "Dead blastospores", "Filtrate"= "Fungal filtrate"),
                    values=c("A Ringer" = "gray58", "Blastospores-" = "#0099FF", "Filtrate" = "chocolate1")) +
  geom_boxplot(outlier.shape=1, aes(colour=Treatment)) + 
  geom_jitter(position=position_jitter(width=0.2, height=0),
              alpha=0.5, shape=21, size=2.5, aes(colour=Treatment, fill=Treatment)) +
  facet_wrap(~Time_point, 
             strip.position="top", 
             drop=TRUE, 
             scales="free_x",
             labeller=labeller(Time_point=c("12"= "Timepoint 12 h", "15"= "Timepoint 15 h","18"= "Timepoint 18 h", "21"= "Timepoint 21 h"))) +
  theme(panel.background = element_rect(fill = "white"), 
        panel.border = element_rect(linetype = "solid", colour = "black", fill = NA)) +
  theme(strip.background = element_blank(), 
        strip.placement = "outside",
        strip.text.x = element_text(size=11)) +
  theme(axis.title.y = element_text(size = 13),
        axis.title.x = element_text(size = 13),
        legend.position = "none")


###########################################################################################

#------------- Plot for cannibalism-----------#

ggplot(aes(y=(count.cann/ total.visible.states), 
           x=(Treatment), color= Treatment), data=data_final) +
  xlab("Treatment") +
  ylab("Proportion of cannibalism") +
  ylim(0,1) +
  scale_x_discrete(labels=c("A Ringer"= "Control", "Filtrate"= "Fungal filtrate", "Blastospores-"= "Dead blastospores")) +
  scale_colour_manual(name= "Treatment", labels=c("Ringer"= "Control", "Blastospores-"= "Dead blastospores", "Filtrate"= "Fungal filtrate"),
                      values=c("Ringer" = "gray58", "Filtrate" = "chocolate1", "Blastospores-" = "#0099FF")) +
  scale_fill_manual(labels=c("A Ringer"= "Control", "Blastospores-"= "Dead blastospores", "Filtrate"= "Fungal filtrate"),
                    values=c("A Ringer" = "gray58", "Blastospores-" = "#0099FF", "Filtrate" = "chocolate1")) +
  geom_boxplot(outlier.shape=1, aes(colour=Treatment)) + 
  geom_jitter(position=position_jitter(width=0.2, height=0), 
              alpha=0.5, shape=21, size=2.5, aes(colour=Treatment, fill=Treatment)) +
  facet_wrap(~Time_point, 
             strip.position="top", 
             drop=TRUE, 
             scales="free_x",
             labeller=labeller(Time_point=c("12"= "Timepoint 12 h", "15"= "Timepoint 15 h","18"= "Timepoint 18 h", "21"= "Timepoint 21 h"))) +
  theme(panel.background = element_rect(fill = "white")) + 
  theme(panel.border = element_rect(linetype = "solid", colour = "black", fill = NA)) +
  theme(strip.background = element_blank(), 
        strip.placement = "outside",
        strip.text.x = element_text(size=11)) +
  theme(axis.title.y = element_text(size = 13), 
        axis.title.x = element_text(size = 13),
        legend.position = "none") 


########################## SURVIVAL ANALYSIS: Cox proportional hazards tests #######################

data_final$firstAggState <- apply(behavData, 1, function(x) min(which(x == "c")))
data_final$aggOccurred <- !is.infinite(data_final$firstAggState)
data_final[is.infinite(data_final$firstAggState),]$firstAggState <- length(behavData)
data_final$firstAggState <- ((data_final$firstAggState - 1) * 5) / 60 # putting it in hours
#(by adding the value of the time point, we can calculate exact time since injection)

#Prepared a completely new dataset 

survival_BA <- read_excel("C:\path_to_directory\Data_Fungal_Filtrate_2.xlsx")
survival_BA$Treatment <- factor(survival_BA$Treatment, levels = c("Ringer", "Blastospores-", "Filtrate"))
survival_BA$Plate <- as.numeric(survival_BA$Plate)

surv<-coxme(formula=Surv(Time_of_death_h, Status==1) ~ Treatment + Colony + (1|Plate), data=survival_BA)  
summary(surv)
survival<-survfit(Surv(Time_of_death_h, Status==1) ~ Treatment +  Colony + (1|Plate), data = survival_BA)
summary(survival)


ggsurvplot(survival, data=survival_BA,
           xlab="Time post infection (h)",
           size.est=1.3,
           censor=TRUE,
           censor.shape=4,
           censor.size=3,
           ylim=c(0,1.02),
           xlim=c(12,36.5),
           break.time.by = 3,
           legend = "top",
           legend.title = "Treatment:", 
           font.legend = list(size = 13, color = "black"),
           legend.labs=c("Treatment= Ringer, 1|Plate=TRUE" = "Control", "Treatment= Blastospores-, 1|Plate=TRUE" = "Dead blastospores", 
                         "Treatment= Filtrate, 1|Plate=TRUE" = "Fungal filtrate"),
           axes.offset = FALSE,
           palette = c("Control" = "gray51", "Dead blastospores" = "#0099FF", "Fungal filtrate" = "chocolate1"),
           theme_bw +
             
             theme(panel.border = element_blank(), panel.grid.major = element_blank(),
                   panel.grid.minor = element_blank(), axis.line = element_line(colour = "black")))      


#COMPARISONS:
surv_comp <-glht(surv, mcp(Treatment = "Tukey"))
summary(surv_comp, test = adjusted(type = "bonferroni"))
cld(surv_comp)


#                                   
#Linear Hypotheses:
#                                 Estimate Std. Error z value Pr(>|z|)   
#Blastospores- - Ringer == 0     3.7512     1.0457   3.587 0.00100 **
#Filtrate - Ringer == 0          3.4769     1.0414   3.339 0.00253 **
#Filtrate - Blastospores- == 0  -0.2743     0.3746  -0.732 1.00000 
