# Supplementary material for: Defensive behavior is linked to altered surface chemistry following infection in a termite society
Source: Sci Rep. 2023 Nov 23;13:20606. doi: 10.1038/s41598-023-42947-9 (PMC10667546; doi:10.1038/s41598-023-42947-9)
Supplement: Supplementary file 2 — Supplementary Information 2. [file 41598_2023_42947_MOESM2_ESM.zip › Data/Data/R Script Survival Individual.R]

library(readxl)
library(ggplot2)
library(GGally)

survival_Blas <- read_excel("C:\path_to_directory\Data_Survival_Individual.xlsx")

survival_Blas$Treatment <- as.factor(survival_Blas$Treatment)

ggsurvplot(survival, 
           data=survival_Blas, 
           xlab="Time post infection (h)",
           size.est=1.3,
           censor=TRUE,
           ylim=c(0,1.02),
           xlim = c(0, 241.5),
           break.time.by = 24,
           conf.int=FALSE, 
           fun = NULL,
           color = NULL, 
           censor.shape=4,
           censor.size=3,
           legend = "top",
           legend.title = "Treatment:",
           axes.offset = FALSE,
           font.legend = list(size = 13, color = "black"), 
           legend.labs=c("Control" = "Control", "DeadBlast" = "Dead blastospores", 
                         "ViableBlast" = "Viable blastospores"),
           palette = c("Control" = "gray51","Dead blastospores" = "#0099FF", 
                       "Viable blastospores" = "#D01C8B"),
           
           theme_bw +
             
             theme(panel.border = element_blank(), panel.grid.major = element_blank(),
                   panel.grid.minor = element_blank(), axis.line = element_line(colour = "black")))
